# Supplementary material for: Students’ Perceptions of University Corruption in a Spanish Public University: A Path Analysis
Source: Front Psychol. 2022 Apr 19;13:842345. doi: 10.3389/fpsyg.2022.842345 (PMC9066151; doi:10.3389/fpsyg.2022.842345)
Supplement: Supplementary file 1 [file Data_Sheet_1.ZIP]

Archive with 15 entries (14 files):
- Base de datos/
- Base de datos/basededatos.dat
- Base de datos/favoritismo (alternativo).dgm
- Base de datos/favoritismo (alternativo).inp
- Base de datos/favoritismo (alternativo).out
- Base de datos/fraude (alternativo).dgm
- Base de datos/fraude (alternativo).inp
- Base de datos/fraude (alternativo).out
- Base de datos/malversación (alternativo).dgm
- Base de datos/malversación (alternativo).inp
- Base de datos/malversación (alternativo).out
- Base de datos/muestra_reducida.sav
- Base de datos/soborno (alternativo).dgm
- Base de datos/soborno (alternativo).inp
- Base de datos/soborno (alternativo).out
