# Supplementary material for: Students’ Perceptions of University Corruption in a Spanish Public University: A Path Analysis
Source: Front Psychol. 2022 Apr 19;13:842345. doi: 10.3389/fpsyg.2022.842345 (PMC9066151; doi:10.3389/fpsyg.2022.842345)
Supplement: Supplementary file 1 [file Data_Sheet_1.ZIP › Base de datos/basededatos.dat]

2	18	1	1	2	2	2	4	4	4	2	1	4	2	5	1	2	4	2	5	2	2	1	5	1	5
1	18	1	1	2	2	2	1	5	5	4	4	5	4	4	1	3	2	4	4	3	2	3	5	3	1
2	18	1	1	2	2	3	3	4	3	2	3	4	2	4	2	3	4	4	2	2	4	1	5	1	4
2	18	1	1	2	2	3	3	4	2	4	2	5	3	4	1	3	3	5	3	3	4	2	5	3	3
1	19	1	1	2	2	3	2	4	3	3	2	3	5	1	4	2	4	2	2	2	2	1	5	1	2
1	28	1	3	2	2	3	3	2	3	2	3	4	2	5	1	3	2	1	2	5	2	1	3	1	3
2	21	1	4	2	1	3	4	5	5	2	1	3	4	5	1	3	4	3	5	1	1	3	4	3	4
2	27	1	4	2	2	5	3	2	5	1	4	3	1	5	1	3	4	1	4	1	2	3	4	3	2
1	30	1	5	1	1	4	4	3	4	1	4	1	3	2	4	4	3	4	3	3	3	1	3	2	4
2	33	3	13	1	1	5	5	5	5	2	2	4	1	4	1	3	3	2	4	1	5	4	3	5	1
1	23	2	4	2	2	1	3	4	3	2	1	1	4	1	4	2	3	3	2	3	3	4	2	3	4
2	17	1	1	2	2	4	2	3	2	2	4	4	2	4	1	2	5	3	4	2	2	2	4	1	2
2	49	3	2	2	1	5	1	5	2	5	3	3	2	3	2	5	3	3	3	2	2	2	4	3	4
2	20	1	4	2	2	1	3	3	4	4	1	4	4	4	1	3	5	2	5	4	1	2	5	2	5
2	26	2	8	2	2	4	2	4	3	3	4	4	3	4	1	3	3	4	2	2	5	2	4	1	5
1	22	1	5	2	2	2	4	3	4	2	3	4	2	4	1	2	3	2	4	2	1	2	3	3	3
2	20	1	1	2	2	3	5	1	5	2	1	4	1	5	1	2	3	2	5	4	2	3	3	4	4
2	22	1	5	2	2	4	4	4	4	3	3	2	3	2	4	4	4	4	4	3	4	1	3	2	4
2	26	2	2	2	2	1	3	3	3	3	1	1	1	1	5	3	5	3	5	3	1	3	5	3	3
1	21	1	1	1	1	2	5	3	5	2	1	2	3	4	1	4	3	2	5	2	3	3	5	2	3
2	23	1	6	2	2	3	3	2	3	4	2	3	1	2	3	4	4	3	2	1	2	1	4	1	5
1	20	1	2	2	2	4	1	2	1	5	2	3	3	4	2	3	1	4	1	5	4	1	4	1	5
2	22	1	3	2	1	1	1	4	2	1	1	3	2	3	1	1	2	2	2	1	2	1	2	1	1
2	30	1	5	2	1	1	1	5	2	5	1	1	4	1	5	1	1	4	1	5	1	1	5	1	5
2	18	1	1	2	2	2	4	2	5	2	2	5	3	5	1	1	3	2	3	3	1	2	5	2	2
2	18	1	1	2	2	2	4	4	4	2	2	3	3	4	2	2	4	3	4	2	2	1	4	2	4
1	21	1	1	2	1	4	3	4	4	3	3	5	1	5	5	3	4	1	4	3	4	1	4	3	3
2	18	1	1	2	2	4	3	4	3	4	2	4	3	4	2	4	3	3	3	3	4	4	3	4	2
1	26	1	8	2	2	2	3	3	4	2	2	5	2	5	1	3	4	3	4	1	1	2	4	3	2
2	39	1	3	2	2	3	4	4	4	2	1	4	2	4	1	2	4	2	4	1	4	2	3	3	4
1	50	3	1	2	1	4	4	3	1	4	4	4	3	4	1	4	4	3	4	3	4	3	5	1	4
1	18	1	1	2	2	2	3	4	5	2	1	4	4	5	1	2	4	2	5	1	1	1	5	4	5
2	23	1	2	2	2	4	2	4	2	3	2	4	2	3	2	3	1	2	1	5	3	1	5	1	5
1	28	1	1	2	1	5	5	3	5	3	1	3	1	3	1	4	5	1	5	1	3	1	1	1	5
2	19	1	2	2	2	1	2	3	2	5	2	3	2	4	2	2	2	2	2	4	1	1	3	1	4
1	32	1	3	2	1	4	1	4	1	5	3	2	2	3	1	3	1	3	1	1	2	1	5	1	5
2	27	1	1	2	1	4	2	5	2	1	2	2	2	4	3	2	1	5	4	1	5	1	5	4	1
2	49	2	2	2	1	4	1	5	1	1	3	1	5	1	5	4	1	5	1	5	4	4	5	1	5
2	61	1	5	2	2	3	4	5	4	2	1	1	5	2	1	2	3	4	3	1	1	2	4	3	1
1	30	2	12	2	1	5	2	4	3	3	5	4	4	4	4	5	2	4	2	5	5	3	5	3	5
2	25	2	6	2	1	4	4	3	4	2	4	3	2	3	2	4	4	2	4	2	4	1	2	2	3
1	22	2	5	2	2	4	5	2	5	5	2	5	2	5	1	2	5	2	5	5	4	3	4	3	1
2	18	1	1	2	2	2	4	5	4	1	1	1	5	2	1	2	5	5	5	1	1	1	5	1	5
2	55	2	6	2	2	3	2	5	4	1	4	4	4	4	1	4	3	4	4	1	2	2	4	1	5
2	22	1	1	2	2	3	4	2	5	1	2	5	2	5	1	2	3	2	4	1	2	1	5	1	5
1	21	1	3	1	2	2	4	1	4	3	1	2	4	1	1	2	1	2	2	4	3	1	2	1	1
2	19	1	2	2	2	3	4	4	4	3	4	4	3	4	1	3	4	4	3	2	2	2	3	3	3
2	23	1	4	2	1	3	3	4	4	3	2	4	2	5	1	2	4	2	1	1	2	1	5	1	2
2	19	1	1	2	2	4	3	4	4	3	2	3	3	4	2	2	4	5	4	2	2	1	3	1	4
1	20	1	2	2	2	5	5	5	5	3	5	3	1	5	1	5	3	5	5	1	5	3	3	5	1
2	25	2	7	2	2	4	4	3	4	3	4	2	3	2	2	4	3	3	4	2	3	4	3	4	2
1	18	1	1	2	2	2	4	5	4	3	2	5	3	5	1	2	4	2	5	2	1	2	5	2	5
2	18	1	1	2	2	1	3	4	4	2	2	2	3	3	2	2	3	4	3	2	1	3	4	3	2
2	29	1	9	2	2	4	2	2	4	3	4	1	1	4	3	4	2	1	4	2	3	1	3	3	4
2	18	1	1	2	2	1	5	4	5	3	2	5	3	5	1	1	3	4	5	2	1	2	5	5	4
1	23	1	3	2	2	2	5	4	5	1	2	4	2	5	1	2	3	3	3	1	1	3	4	4	1
2	20	1	3	2	1	3	4	2	5	1	2	1	3	2	3	3	4	3	4	2	3	3	3	4	1
1	20	1	2	2	2	4	4	4	4	4	2	4	2	5	1	2	2	2	4	1	4	1	2	2	4
2	19	1	2	1	2	4	4	4	4	2	1	2	3	3	3	4	4	3	4	2	3	4	5	4	1
2	41	2	1	2	1	4	1	5	1	1	1	1	1	1	1	3	1	2	1	1	4	1	5	1	1
1	29	3	5	1	1	4	1	4	1	5	2	1	4	1	5	2	3	1	2	3	4	1	1	1	4
1	18	1	1	2	2	4	2	1	3	4	2	4	2	4	2	2	2	1	2	4	4	1	2	1	4
2	26	2	2	2	2	4	3	4	5	1	3	1	2	1	5	5	3	5	2	2	4	3	4	2	2
2	29	2	1	1	2	4	5	5	5	2	2	5	2	4	1	2	4	2	4	3	4	4	2	3	1
2	40	1	4	2	2	2	3	3	4	5	3	1	2	3	1	2	3	2	4	5	1	1	5	1	5
1	19	1	2	2	2	1	4	3	4	3	1	4	1	4	2	1	5	1	5	3	1	3	3	4	4
2	19	1	2	2	2	2	5	2	5	3	1	3	4	5	2	3	4	3	5	2	1	4	3	5	3
2	18	1	0	2	2	4	3	3	4	2	2	5	2	5	2	3	5	2	5	1	4	4	2	4	2
2	31	2	1	1	2	3	2	5	1	4	3	2	4	2	4	3	2	4	2	4	4	2	4	1	5
2	21	1	4	2	1	4	3	3	5	5	4	5	2	5	1	3	5	2	5	1	5	3	2	4	3
2	46	2	2	2	1	4	1	3	2	1	3	4	3	4	1	3	3	3	2	1	2	2	2	2	1
2	24	2	7	2	1	5	4	3	5	2	4	5	2	3	1	2	3	3	4	2	4	1	2	2	3
2	21	1	4	2	2	3	2	4	3	4	1	1	2	2	2	3	3	3	4	3	2	1	4	1	5
2	19	1	2	2	2	3	3	4	4	1	2	2	2	3	1	4	4	2	4	1	3	1	4	2	1
2	22	2	5	2	2	3	1	4	3	1	2	1	5	1	2	2	2	3	2	2	2	1	4	2	2
2	21	1	3	2	2	4	2	5	2	4	1	4	2	4	2	4	3	1	3	3	2	1	2	1	4
1	25	1	6	2	1	4	5	4	4	2	3	4	3	5	3	3	4	3	3	2	1	5	4	5	1
2	40	1	1	2	2	2	1	4	3	3	2	2	4	2	3	3	3	5	5	3	3	2	5	4	3
2	19	1	1	2	2	4	4	3	4	2	4	4	2	5	1	4	4	2	5	1	4	3	4	5	1
1	18	1	1	2	2	4	3	2	5	1	3	5	2	5	1	3	5	5	5	3	4	1	5	1	5
1	38	3	3	1	2	3	3	4	3	4	4	3	4	3	4	2	4	5	4	3	4	1	5	2	3
2	24	1	3	2	2	2	1	4	3	4	2	4	2	5	3	4	5	2	4	2	3	4	3	4	2
2	21	2	3	2	2	1	1	3	1	1	1	2	3	2	1	1	1	3	1	1	1	1	3	1	1
2	22	1	4	2	2	4	5	5	5	1	2	4	2	5	1	3	4	2	4	1	3	2	4	1	4
1	49	1	10	2	2	5	1	2	1	5	4	1	2	1	5	5	1	2	1	5	5	1	2	1	5
2	20	1	1	2	2	2	3	4	3	2	2	3	4	5	1	3	3	4	4	2	4	2	3	2	4
1	25	1	3	2	1	2	3	4	4	3	2	2	1	4	1	1	1	1	3	5	1	1	3	1	5
2	60	1	8	2	2	2	1	4	4	1	1	1	5	1	1	1	1	5	1	1	1	1	5	1	1
2	20	1	1	2	2	3	3	2	5	1	4	5	1	4	4	4	4	4	4	4	4	4	4	4	4
2	38	2	1	2	2	4	2	4	1	2	2	2	5	1	5	2	2	5	2	2	2	1	5	1	2
2	19	1	2	2	2	5	3	4	1	5	2	3	1	1	3	5	3	1	1	5	2	1	5	1	5
1	35	1	5	2	1	5	1	5	1	5	5	5	5	5	5	5	5	5	5	5	1	5	1	5	5
2	25	3	7	2	1	4	2	4	2	4	2	4	3	4	1	4	3	4	3	3	3	1	4	1	3
2	18	1	1	2	2	1	3	3	4	2	1	4	1	4	2	1	4	4	2	4	1	1	5	1	4
2	23	1	1	2	2	2	3	3	3	3	1	3	2	3	2	2	4	2	4	2	1	2	5	2	3
1	18	1	1	2	2	1	5	5	5	1	2	1	3	1	5	2	1	2	3	3	4	1	2	1	4
2	35	1	5	2	1	4	3	3	3	4	3	3	3	3	4	4	4	3	2	4	3	2	3	3	4
1	46	2	6	2	1	5	5	1	5	1	4	5	1	5	1	4	5	1	5	1	5	1	3	1	3
1	40	1	1	2	1	5	5	3	3	5	3	3	3	4	5	2	4	2	4	5	1	2	2	3	5
2	24	2	5	2	1	2	5	4	5	1	1	5	3	5	2	2	3	2	5	2	4	3	4	2	4
2	23	1	1	2	2	1	4	3	3	2	3	3	3	4	1	3	4	3	4	1	1	1	5	1	1
2	18	1	1	2	1	4	4	5	3	3	2	4	2	5	2	3	3	2	4	5	3	4	3	4	3
2	26	1	4	2	1	4	4	3	5	2	2	2	5	2	5	4	3	2	4	3	3	3	3	3	3
2	19	1	1	2	2	2	1	4	2	3	3	2	2	3	1	3	2	2	3	1	3	1	3	1	2
2	21	1	3	2	2	3	3	4	4	4	3	3	2	4	3	4	4	2	5	2	3	2	3	3	5
1	28	3	9	2	1	4	4	3	4	3	4	4	2	3	3	4	4	2	4	2	4	1	3	1	2
1	23	1	1	2	2	1	5	3	5	1	3	5	1	5	1	1	5	3	3	1	1	1	5	1	5
1	19	1	2	2	2	4	5	3	3	3	1	2	5	5	1	3	4	3	4	2	2	1	5	2	2
2	18	1	1	2	2	3	4	4	2	5	2	5	2	5	1	3	3	2	2	4	2	1	2	2	5
2	25	2	6	2	2	4	3	3	5	2	2	1	5	1	4	2	3	3	3	3	3	1	5	1	3
2	41	1	5	2	1	1	2	4	3	1	1	1	3	3	1	3	3	3	3	1	1	1	5	1	3
2	22	1	4	2	2	5	3	2	5	3	5	5	2	5	1	4	5	2	3	1	5	2	3	2	3
1	29	1	11	2	1	1	5	5	5	5	1	5	5	5	5	1	5	5	5	5	1	5	5	5	5
1	22	1	5	2	2	3	3	2	3	4	2	3	2	4	2	3	2	2	2	2	2	2	4	2	3
2	20	1	2	2	2	4	4	1	5	3	2	4	4	5	3	3	5	2	5	2	2	4	3	5	1
2	27	3	8	1	1	2	3	4	3	2	2	2	4	3	2	1	2	3	3	2	2	2	5	1	3
1	36	3	1	2	2	4	1	3	2	3	3	1	2	1	3	4	2	2	1	3	4	1	1	1	4
1	31	1	5	2	2	4	3	3	3	5	2	5	2	5	1	2	4	3	3	2	1	1	5	1	5
1	26	2	2	2	2	2	4	2	4	2	2	2	5	2	3	1	1	5	3	2	1	1	5	1	5
2	23	2	1	2	1	4	3	4	4	3	3	3	3	3	3	3	2	2	2	3	4	4	2	4	3
1	19	1	1	2	2	2	3	4	2	4	1	1	4	3	3	3	4	4	4	1	1	1	2	2	3
2	24	2	1	2	2	4	3	5	3	2	2	2	2	2	2	3	2	3	2	2	3	1	4	1	3
2	19	1	1	2	2	2	4	4	3	2	2	3	2	3	1	2	2	2	3	4	1	2	5	2	4
2	18	1	1	2	2	2	4	3	4	1	2	3	2	5	5	3	3	4	3	4	1	3	4	4	4
1	30	2	8	1	1	5	1	5	1	5	2	1	3	1	5	3	3	3	3	3	5	3	4	3	1
1	27	1	4	2	2	3	5	4	4	4	3	3	3	4	4	3	5	2	4	4	5	4	2	4	2
2	39	3	6	2	1	3	2	4	2	4	2	2	2	2	5	2	1	4	1	5	3	1	4	1	5
2	18	1	1	2	2	3	3	3	3	3	3	3	3	3	3	5	1	2	5	5	3	1	3	5	4
1	18	1	1	2	2	2	4	3	4	3	3	3	3	4	2	3	4	3	4	2	4	2	3	2	4
2	18	1	1	2	2	3	3	4	3	4	3	5	1	5	1	4	5	2	4	2	4	2	3	2	1
2	18	1	1	2	2	2	3	5	2	2	3	1	4	1	5	3	1	5	1	5	3	1	5	1	5
2	23	1	4	2	1	3	2	2	5	3	2	3	4	5	2	3	4	3	5	2	1	1	4	1	3
2	24	2	5	2	2	2	3	5	4	2	1	5	4	5	1	1	5	2	5	1	1	1	4	1	4
1	32	3	1	2	1	3	4	3	4	3	2	4	2	4	2	3	3	1	4	2	2	3	2	2	2
1	25	1	6	2	2	5	3	4	4	4	1	4	3	4	2	3	4	2	5	3	4	2	3	3	5
1	21	1	2	2	2	4	3	5	4	4	2	5	2	5	3	4	5	4	5	3	2	3	5	3	2
2	30	3	7	2	1	3	1	5	1	4	3	4	5	4	1	4	4	2	4	1	2	1	5	1	4
2	28	1	2	2	1	3	3	4	4	2	3	1	2	1	4	3	2	2	3	3	2	2	4	1	5
2	18	1	1	2	2	3	4	4	4	1	2	3	3	2	2	3	4	3	4	2	2	1	5	1	5
2	40	2	1	2	1	5	2	4	3	3	4	2	4	3	3	4	3	3	3	3	4	1	4	2	3
2	28	1	3	1	1	1	3	3	3	3	1	1	5	5	1	1	1	5	3	1	1	1	5	1	5
2	23	1	6	2	1	4	2	4	2	4	4	3	4	3	3	4	3	4	3	2	4	1	5	1	5
2	24	1	5	2	1	2	3	5	4	3	4	2	3	1	4	4	1	3	1	5	5	1	2	1	5
1	48	1	1	2	1	1	1	3	1	5	1	1	3	1	5	1	1	3	1	5	1	1	3	1	5
2	19	1	2	2	2	4	3	2	3	3	3	3	2	4	2	4	3	2	4	4	2	1	3	2	5
2	18	1	1	2	1	2	4	5	3	4	2	4	3	5	1	2	4	4	4	1	1	1	4	1	5
2	20	1	2	2	1	2	4	4	4	2	1	3	2	4	2	4	4	4	3	3	1	1	5	1	3
2	24	1	6	2	2	4	5	5	3	5	3	5	1	5	1	4	5	2	5	1	5	4	4	4	3
1	28	2	1	2	1	4	2	3	5	4	3	3	3	3	3	3	3	3	3	3	3	5	4	4	3
1	24	1	5	2	1	5	1	3	2	4	2	3	2	4	2	4	2	5	1	2	5	2	4	4	1
2	18	1	1	2	2	2	4	3	4	3	2	4	2	5	3	1	4	2	4	2	1	1	4	2	3
1	23	2	5	2	2	2	5	4	4	2	2	4	3	4	2	3	4	3	4	3	1	2	4	2	4
1	22	1	5	2	1	5	4	2	4	4	3	4	4	4	4	4	3	3	4	3	3	4	4	4	4
1	36	3	8	2	1	1	4	3	4	3	1	5	3	5	1	2	4	3	4	3	1	1	5	1	5
2	23	2	5	2	1	5	4	4	5	2	5	4	4	5	2	5	4	4	5	2	4	3	5	4	2
2	18	1	1	2	2	4	2	5	2	3	4	2	4	2	2	4	3	4	3	2	4	2	4	2	2
2	22	1	4	2	2	2	2	3	3	1	3	4	1	4	1	4	4	2	4	1	2	2	4	2	1
2	18	1	1	2	2	4	5	4	4	1	4	4	3	4	1	4	4	3	5	1	3	4	5	3	1
2	18	1	1	2	2	2	3	5	3	4	2	3	4	5	2	1	3	3	4	4	2	1	3	1	5
2	39	1	4	2	1	5	5	5	3	5	5	5	4	5	3	5	3	4	3	5	5	1	1	1	5
2	18	1	1	2	2	4	3	1	4	4	4	1	3	1	4	4	2	4	1	5	3	1	4	1	5
2	20	1	3	2	2	4	3	4	2	4	4	3	3	4	1	2	3	3	3	2	2	1	4	1	4
2	18	1	1	2	2	1	4	4	3	3	1	5	2	5	1	1	4	2	4	2	1	5	2	5	1
1	18	1	1	2	2	4	3	4	4	3	4	4	3	4	1	4	3	3	3	3	3	2	4	1	3
2	20	1	3	2	2	4	4	3	4	2	2	4	2	5	1	3	4	3	4	4	1	1	4	1	1
2	29	2	10	2	1	3	1	5	1	3	4	1	4	1	3	2	1	5	1	3	2	1	5	1	5
1	18	1	1	2	2	3	3	4	3	3	4	4	5	4	2	3	1	4	2	5	2	1	5	1	5
1	18	1	1	2	2	3	4	3	4	3	2	4	2	5	2	3	2	2	3	5	2	3	4	4	3
2	29	1	5	2	2	4	4	2	5	5	3	5	1	5	3	3	3	3	3	3	3	3	3	3	3
2	25	2	1	2	2	1	2	3	2	2	1	2	1	2	1	1	2	3	1	2	1	1	5	2	1
2	22	1	4	2	1	2	5	4	5	2	2	1	2	2	1	2	2	2	3	1	2	2	2	2	1
2	19	1	1	2	2	1	3	5	4	2	1	2	2	3	2	2	4	4	3	2	1	2	5	1	1
1	36	2	1	2	1	2	2	4	3	1	2	2	2	3	1	2	2	3	2	1	2	1	3	1	1
2	35	3	4	1	1	5	3	4	5	2	3	5	2	4	2	4	3	4	4	1	5	3	1	4	1
2	24	2	1	2	2	2	2	4	5	5	1	4	1	5	1	1	2	1	4	1	1	5	2	5	1
1	24	2	6	2	2	4	3	5	3	4	2	3	4	3	3	4	4	4	4	2	5	3	2	4	2
1	29	2	1	2	2	4	3	4	3	3	2	3	3	4	1	2	3	2	3	1	1	1	5	1	5
2	19	1	2	2	2	4	2	2	5	3	4	3	2	5	3	4	2	2	5	3	3	3	3	4	3
2	27	3	2	1	1	4	1	5	2	5	4	3	2	3	3	4	1	5	1	4	3	1	3	2	5
2	35	3	10	2	1	5	5	5	3	1	2	2	4	5	1	3	2	3	2	4	4	1	5	1	5
2	18	1	1	2	2	3	3	2	4	2	2	4	2	4	2	2	3	2	4	2	2	1	3	2	4
1	35	1	5	2	2	3	4	3	5	4	3	5	2	5	1	4	5	2	5	2	2	3	3	3	3
2	31	1	5	2	1	2	2	3	3	1	1	1	2	1	5	1	2	3	2	4	1	4	2	3	1
2	21	1	4	2	1	3	2	4	2	3	2	3	3	4	1	4	3	3	4	3	2	1	4	1	3
1	29	3	11	2	1	4	3	5	3	2	4	4	3	4	2	3	4	3	4	2	3	4	5	3	2
2	36	2	5	1	2	4	2	4	3	4	2	3	4	3	3	3	3	4	2	3	3	1	2	1	4
2	21	1	4	2	2	3	2	4	2	5	2	5	3	4	2	3	3	4	2	4	2	1	3	2	5
2	18	1	1	2	2	4	4	2	5	2	2	3	4	2	4	3	3	3	4	1	4	1	4	1	5
1	28	2	1	2	2	4	3	4	3	4	2	3	4	1	3	2	4	5	1	4	4	4	4	3	2
2	44	1	1	2	1	2	5	2	3	1	1	1	5	1	1	1	1	5	1	1	1	1	5	1	1
2	22	2	1	2	1	3	3	4	2	4	4	2	4	2	4	4	4	4	3	3	1	1	5	1	5
2	25	1	5	2	2	3	3	3	4	3	2	2	3	2	3	2	3	3	3	2	2	1	3	1	4
2	21	1	5	2	2	3	4	5	4	1	2	2	5	2	1	2	2	5	2	1	2	1	5	1	4
2	34	3	16	2	1	4	3	2	4	1	4	3	3	3	1	4	3	3	4	1	4	1	3	1	5
1	20	1	2	2	1	1	5	3	5	5	1	5	1	5	1	2	4	1	3	1	1	2	4	2	5
2	19	1	2	2	2	2	5	4	5	2	2	5	2	4	2	2	4	3	4	2	2	2	4	3	4
1	22	1	4	2	2	4	4	2	5	4	2	3	3	5	1	4	4	1	4	2	2	3	3	3	4
1	37	1	1	2	2	5	1	5	1	5	3	1	3	1	5	4	1	4	1	5	5	1	4	1	5
1	20	1	3	1	1	4	4	3	4	3	2	3	4	4	4	4	4	3	4	3	4	2	4	2	4
2	23	1	5	2	2	4	4	5	4	3	4	3	5	2	4	4	3	4	3	2	4	2	3	1	5
1	18	1	1	2	2	2	1	3	2	5	3	3	2	4	1	2	2	3	2	4	2	1	4	2	4
2	18	1	1	2	2	2	1	4	2	4	1	1	3	2	4	1	1	4	1	4	1	1	5	1	5
2	21	1	2	2	2	2	5	1	5	2	2	5	1	5	1	4	5	1	5	1	2	4	2	5	1
2	48	1	1	2	1	2	3	4	3	3	1	1	4	1	3	1	1	3	1	3	1	1	4	1	3
2	28	1	4	2	2	1	3	4	3	1	1	4	2	5	1	2	4	2	4	1	1	1	4	1	1
2	38	2	5	2	1	1	1	5	3	5	5	5	5	5	1	1	1	5	1	1	1	5	5	5	1
2	21	1	4	2	2	1	4	4	4	3	3	2	4	2	4	3	4	2	4	3	3	2	4	2	3
2	22	1	4	2	2	4	4	3	5	2	2	3	2	3	2	2	3	3	4	2	3	3	4	4	2
1	19	1	1	2	2	3	5	1	4	2	4	3	1	5	1	4	4	1	5	1	4	4	1	5	1
2	23	2	5	2	2	4	2	5	3	3	4	5	5	3	1	4	5	5	2	1	2	1	5	1	1
1	20	1	1	2	2	3	3	2	5	2	1	1	3	1	5	1	4	2	4	3	3	3	1	4	1
2	21	1	3	2	2	3	4	3	4	2	2	4	2	5	1	2	3	2	3	1	4	1	2	1	3
2	19	1	1	2	2	3	5	3	5	2	2	3	4	2	2	4	3	3	3	3	2	2	5	1	5
2	20	1	3	2	2	2	1	5	1	3	1	4	4	5	2	1	4	2	4	2	3	2	3	2	4
1	22	1	2	2	1	2	4	4	3	1	1	3	5	3	5	3	4	3	5	2	1	1	5	1	5
2	24	3	6	1	1	4	4	3	4	2	2	4	2	4	2	3	2	4	3	2	2	1	4	1	4
1	35	1	2	2	1	4	3	4	3	4	2	4	4	4	1	3	3	3	3	3	3	4	3	4	1
1	23	1	4	2	1	1	2	1	2	4	3	4	1	5	2	4	4	2	4	4	3	2	2	4	4
2	22	2	5	2	2	5	3	2	5	3	1	2	4	2	4	2	3	3	2	4	2	1	5	1	5
2	20	1	3	2	2	3	2	4	4	4	2	1	2	5	5	2	4	2	5	3	2	1	2	1	5
2	23	1	4	2	2	3	5	1	5	4	2	5	1	5	1	1	5	1	5	3	1	3	4	2	2
2	18	1	1	2	2	2	4	4	3	3	1	3	2	2	3	2	2	2	3	4	2	1	3	1	5
1	47	2	1	2	1	4	4	2	4	5	4	5	1	5	5	3	2	4	1	2	4	5	4	4	2
2	20	1	2	2	2	2	3	3	4	4	1	3	2	4	4	2	3	2	4	4	2	1	5	2	5
2	22	1	4	2	2	3	3	4	3	4	2	4	4	4	1	2	3	3	3	3	2	1	3	2	5
2	21	1	4	2	1	2	1	5	1	5	4	4	1	5	1	1	2	4	2	1	2	1	5	1	5
2	27	2	5	2	1	5	4	1	5	4	5	4	2	5	4	5	4	2	5	4	5	4	2	5	4
2	21	1	4	2	2	4	2	4	1	4	3	1	1	1	5	4	2	3	2	3	5	1	2	1	5
2	18	1	1	2	2	2	4	3	5	2	4	5	3	5	2	3	5	3	5	2	2	5	2	5	1
2	20	1	3	2	2	4	2	4	3	5	4	4	2	4	1	4	4	4	5	1	4	1	4	1	5
1	26	1	4	2	2	4	4	2	5	3	1	5	3	5	1	2	5	1	5	2	4	1	1	5	1
2	19	1	2	2	2	4	4	3	4	2	2	5	2	5	1	1	4	3	5	1	2	4	2	4	2
1	24	3	6	1	1	4	3	5	5	1	2	3	2	5	1	3	3	2	3	1	4	2	4	4	1
2	23	2	6	2	2	3	4	4	5	2	2	2	2	3	1	2	2	3	3	4	2	3	5	3	2
2	23	2	5	2	2	4	3	5	3	3	3	4	3	4	2	4	3	4	3	4	3	2	2	2	3
2	19	1	2	2	2	2	4	5	4	2	3	1	4	1	5	3	3	4	3	2	3	3	4	4	1
2	20	1	3	2	2	1	3	4	5	5	1	1	2	5	5	1	4	4	5	5	1	1	5	1	5
2	47	2	2	2	1	3	1	4	2	2	3	1	3	2	2	3	2	3	2	2	3	1	3	1	1
1	27	2	8	2	1	3	4	5	5	3	1	3	3	4	1	3	4	3	4	1	3	4	2	4	1
2	20	1	3	2	2	4	2	4	3	4	1	4	4	4	2	3	4	2	4	2	2	2	3	3	3
2	33	3	7	2	1	4	2	5	2	2	3	1	3	2	2	3	3	3	2	2	3	1	3	1	3
2	20	1	3	2	2	2	5	5	5	1	2	5	1	5	1	1	5	2	4	1	1	4	3	5	1
1	32	1	3	2	2	1	3	5	3	1	1	3	4	4	1	1	4	5	4	1	1	4	5	3	1
2	19	1	1	2	1	4	4	5	5	2	1	5	4	5	3	4	5	2	5	1	2	1	3	1	5
1	34	1	10	2	2	2	5	3	5	3	2	5	3	5	1	2	5	3	5	1	2	5	3	5	1
1	21	1	3	2	2	3	3	5	3	3	3	1	5	1	3	3	3	3	3	3	3	1	5	1	5
2	18	1	1	2	2	4	2	4	3	4	4	3	4	5	2	4	3	4	5	1	4	1	5	1	5
2	22	1	5	2	2	1	5	5	4	1	3	1	1	2	1	2	5	4	5	5	2	1	5	5	1
2	22	2	5	2	2	2	3	2	5	3	2	2	2	5	4	2	3	2	4	3	2	2	4	3	1
2	22	1	4	2	2	2	3	4	4	1	3	3	4	3	1	4	3	4	3	1	4	1	5	1	4
2	27	1	4	2	2	3	3	3	5	4	1	4	3	5	4	2	4	3	4	3	1	1	3	2	2
2	20	1	3	2	2	3	5	5	4	3	4	4	5	4	4	5	5	5	5	5	2	2	5	1	3
2	20	1	3	2	1	3	1	5	2	3	3	2	3	2	3	4	3	3	3	3	3	2	5	1	4
2	20	1	1	2	2	3	3	4	3	1	2	5	3	5	1	3	4	2	3	1	1	1	3	1	5
1	21	1	4	2	2	2	4	5	4	2	1	5	2	5	4	4	4	2	4	1	1	3	5	4	2
2	27	1	2	2	2	3	3	3	4	3	4	4	4	5	1	3	3	3	3	3	2	5	5	5	1
1	22	1	1	2	2	4	4	3	4	3	3	3	4	3	3	3	3	3	3	3	4	1	3	1	5
2	46	1	5	2	1	2	2	5	2	1	1	4	2	5	1	2	2	2	1	1	1	1	5	1	1
1	23	1	3	2	1	2	5	5	5	1	2	1	2	5	1	2	2	4	4	1	4	1	4	1	4
2	19	1	2	2	2	3	4	3	3	2	2	2	1	3	2	3	4	4	3	3	2	2	4	2	3
2	18	1	1	2	2	4	1	4	1	5	2	1	3	1	3	3	1	4	1	3	4	1	5	1	2
2	43	1	4	2	1	3	1	5	1	5	3	1	5	1	5	3	1	5	1	5	4	1	5	1	5
1	21	1	3	2	2	1	1	3	2	3	2	3	3	3	2	2	2	3	2	2	2	2	2	2	2
2	23	1	5	2	2	3	3	3	5	5	2	2	3	3	4	4	3	3	3	3	3	2	3	3	4
2	26	1	2	2	1	3	4	3	4	2	1	2	4	5	2	4	2	4	4	2	2	1	5	1	5
1	20	1	2	2	2	4	2	4	2	4	3	2	3	2	4	3	2	2	2	4	2	1	3	1	4
2	22	2	5	2	2	4	4	3	5	1	4	4	2	5	1	4	4	3	4	1	2	3	4	2	4
1	51	1	10	2	2	3	1	4	2	3	3	1	4	1	3	3	1	3	1	4	3	1	3	1	5
2	22	1	2	1	1	2	4	3	5	1	2	5	3	4	1	4	2	4	1	1	1	1	4	2	4
2	18	1	1	2	2	2	3	3	4	1	2	1	2	5	1	2	2	3	5	1	1	1	4	1	3
2	21	1	3	2	2	5	5	5	5	5	1	1	1	1	1	2	4	2	3	2	2	4	4	4	2
2	27	1	2	2	1	3	3	2	4	3	1	4	2	5	1	3	4	3	4	1	1	2	4	2	2
1	26	1	5	2	1	5	1	3	2	4	3	1	3	2	4	5	1	3	2	4	3	1	4	1	5
2	20	1	0	2	2	4	1	3	3	3	1	1	1	1	3	3	1	3	3	5	4	1	3	1	5
2	19	1	1	2	2	5	5	3	4	3	4	4	2	4	3	4	5	2	5	3	2	1	5	1	5
2	24	1	6	2	2	4	3	3	5	2	2	4	3	4	2	4	3	3	3	2	2	1	2	1	4
2	23	1	1	2	2	4	3	4	3	4	2	4	2	4	1	4	4	3	3	4	3	4	4	3	1
2	22	1	4	2	1	2	5	3	5	2	2	4	2	5	2	2	4	3	4	2	2	4	3	4	2
2	21	1	4	2	2	4	4	3	5	3	3	5	2	5	2	3	5	4	5	1	2	3	3	5	1
2	21	1	4	2	2	3	4	3	5	2	2	2	3	3	4	4	5	4	5	3	3	1	5	2	4
2	32	2	14	2	2	5	3	5	4	3	2	1	2	2	3	3	3	3	3	2	4	1	5	2	4
2	25	2	7	2	2	5	3	4	4	3	2	3	3	2	4	3	3	5	2	5	4	1	2	1	5
1	19	1	1	2	2	3	4	2	3	4	2	4	3	4	2	4	2	4	2	5	2	1	5	1	5
2	23	2	5	2	2	5	4	3	2	5	3	4	2	5	1	5	4	2	3	4	5	1	2	1	5
1	18	1	1	2	2	2	2	3	2	3	2	3	3	3	3	2	3	4	3	3	2	1	5	1	5
2	19	1	2	2	2	3	1	4	3	2	2	4	2	4	1	3	1	5	1	4	1	2	5	2	3
2	25	1	3	2	1	4	4	3	4	3	2	4	3	4	3	2	4	2	2	3	4	2	4	2	3
2	21	1	3	2	2	3	3	2	4	1	4	4	1	5	1	4	5	3	5	1	4	1	1	5	1
2	25	1	5	2	2	2	3	3	2	2	2	1	3	2	4	2	2	4	2	3	3	1	3	1	4
2	20	1	3	2	1	3	4	4	3	5	3	4	1	3	5	3	5	4	5	5	3	1	5	1	5
1	36	1	1	2	1	4	4	1	5	5	2	4	1	5	5	1	4	2	5	5	3	2	3	2	4
1	18	1	1	2	2	4	2	4	5	4	1	5	2	5	5	4	3	4	5	4	2	3	5	3	3
1	20	1	1	2	2	2	3	4	3	4	2	4	2	4	2	2	4	3	3	2	2	2	4	2	3
2	19	1	2	2	2	2	4	4	4	3	3	1	2	3	3	2	3	3	4	1	4	1	3	1	5
1	18	1	2	2	2	4	3	4	3	4	3	3	2	3	5	2	4	3	4	3	4	2	2	2	5
2	18	1	1	2	2	5	3	1	4	2	1	5	1	5	1	1	4	2	5	2	1	1	1	1	4
2	30	2	1	2	2	5	4	4	5	2	2	2	1	3	2	4	3	1	2	2	5	5	2	5	2
2	20	1	1	2	1	4	4	3	4	4	1	1	4	4	5	4	4	4	4	5	4	1	2	4	5
1	20	1	3	2	1	2	4	3	4	2	2	5	4	5	1	2	4	3	5	1	2	1	4	1	3
2	19	1	2	2	2	3	1	4	1	3	2	2	3	2	2	2	1	2	2	2	3	1	4	1	4
2	28	3	4	1	1	4	3	5	3	3	3	3	3	4	1	4	2	2	4	2	4	2	1	1	4
1	44	1	4	2	2	1	2	4	2	5	1	1	4	1	5	1	2	4	2	5	1	1	5	1	5
2	22	2	4	2	2	4	2	4	2	3	3	3	4	4	2	4	3	4	2	3	4	2	3	2	3
2	26	1	5	2	1	3	5	1	5	1	1	5	1	5	1	1	5	1	5	1	2	3	1	5	1
2	19	3	1	2	2	4	3	2	2	5	3	4	2	4	2	4	4	3	4	1	1	3	4	2	3
2	18	1	1	2	2	2	2	4	2	4	2	1	4	1	5	3	3	3	3	2	1	1	5	1	5
1	24	2	5	2	2	5	5	4	4	3	2	3	1	4	1	4	4	2	4	1	4	3	4	4	1
2	55	1	1	2	2	1	1	5	1	5	1	1	5	1	5	1	1	5	1	5	1	2	5	1	5
2	37	3	2	2	1	3	5	5	3	5	1	4	5	4	5	2	4	5	4	5	2	1	5	4	5
2	40	1	4	2	1	4	1	4	4	5	3	1	1	4	5	5	1	4	4	5	5	1	4	4	5
2	25	1	5	2	2	4	3	4	4	4	3	5	2	5	1	4	3	3	4	3	4	1	3	1	5
2	21	1	1	2	2	2	2	3	3	2	3	4	2	4	1	2	4	2	4	1	2	1	3	2	1
1	22	2	5	2	1	4	2	2	5	4	2	4	2	5	2	4	3	4	2	4	4	5	2	5	2
1	32	1	7	2	2	2	4	5	4	2	3	4	2	4	1	2	2	2	4	2	3	2	3	2	2
2	20	1	1	2	2	1	1	1	1	1	1	1	1	1	1	1	1	1	1	1	1	1	1	1	1
2	18	1	1	2	2	3	1	4	4	1	4	4	4	5	1	3	2	3	3	1	3	1	4	3	1
2	19	1	2	2	2	3	3	4	3	2	2	3	2	4	3	4	3	2	3	2	2	1	3	1	5
1	22	1	3	2	2	4	2	4	4	1	3	1	2	5	3	4	4	4	4	1	4	2	4	4	1
2	21	1	2	2	2	2	4	5	4	3	2	3	4	5	1	4	4	3	5	2	4	2	5	3	1
1	32	1	3	2	1	3	5	3	5	1	3	5	1	5	1	4	5	1	5	1	5	1	1	1	1
2	21	1	3	2	2	2	4	2	4	5	2	3	1	3	1	2	1	3	1	3	3	1	4	1	3
2	22	1	4	2	2	3	3	4	4	4	3	2	3	3	4	3	4	4	4	3	3	2	4	4	3
2	50	1	4	2	2	1	1	5	1	5	1	1	5	1	5	1	1	5	1	5	1	1	5	1	4
1	23	2	5	2	2	4	3	3	4	2	4	5	3	5	1	3	5	3	5	1	3	1	4	1	5
2	34	1	7	2	2	4	3	2	4	3	1	4	2	5	3	2	2	3	3	3	1	3	2	4	3
1	29	2	5	2	2	4	3	4	4	3	4	4	3	4	4	3	4	2	4	2	3	4	2	4	3
1	22	2	4	2	1	1	1	3	1	5	1	1	3	1	1	1	2	4	1	4	1	1	3	1	5
2	19	1	2	2	2	4	3	5	3	3	3	1	5	1	5	5	3	4	3	3	3	1	5	1	4
1	27	1	4	2	1	5	3	1	5	1	1	4	2	5	2	3	4	3	5	1	4	1	3	5	1
1	26	2	6	2	2	4	4	2	5	1	5	5	1	5	1	3	3	2	4	3	4	1	4	2	1
2	31	2	5	2	1	4	4	1	4	2	3	3	1	3	2	2	3	2	3	2	3	2	4	1	3
2	20	1	2	2	1	1	5	4	5	1	1	4	2	5	1	3	5	2	5	1	1	1	4	1	1
2	19	1	1	2	2	5	4	3	5	2	3	2	3	2	2	2	3	2	4	1	3	4	4	2	1
2	23	1	5	2	2	2	5	2	5	1	2	2	1	4	1	2	5	1	5	1	2	1	3	1	5
2	27	2	1	2	2	4	3	5	5	5	1	3	1	2	1	2	4	1	4	1	4	4	1	5	1
2	22	1	4	1	2	4	4	2	4	1	4	4	2	5	1	4	4	1	5	1	5	1	4	4	2
2	26	1	4	2	1	4	4	3	4	1	4	4	3	4	1	4	4	3	4	1	4	4	3	4	1
2	23	3	6	1	1	4	4	4	4	2	2	1	3	3	2	3	4	2	2	2	2	4	2	4	1
1	20	1	1	2	1	3	4	2	4	2	1	2	4	2	4	2	3	4	3	3	2	4	3	3	3
2	18	1	1	2	2	1	3	5	4	2	1	1	5	2	3	1	2	1	2	1	1	5	3	2	3
2	22	2	4	2	1	3	4	3	4	2	2	3	3	4	2	3	4	2	4	2	1	1	5	1	5
1	22	1	4	2	2	1	4	5	5	4	1	2	4	4	2	2	4	4	4	2	1	4	3	4	2
2	19	1	1	2	2	3	4	5	5	2	1	2	1	1	1	4	3	4	4	2	4	1	5	1	4
2	23	2	5	2	1	3	1	5	3	3	1	1	5	2	3	4	1	4	3	2	3	1	5	1	5
2	19	1	2	2	2	4	3	5	3	2	4	5	3	4	1	4	5	4	5	1	4	2	5	1	1
1	22	1	5	2	2	2	3	5	3	3	2	3	3	3	1	2	5	2	5	1	1	4	3	4	2
1	45	2	2	2	1	1	5	1	4	1	1	1	1	1	5	1	1	5	1	5	1	1	5	1	5
1	21	1	3	2	2	5	3	1	5	1	4	2	2	1	1	5	1	5	1	5	4	2	5	2	4
2	26	2	6	2	1	5	3	5	2	4	3	1	3	1	5	3	1	2	1	4	4	3	2	4	3
2	21	1	4	2	2	3	3	4	3	2	1	3	3	3	2	3	4	3	4	1	2	2	3	1	2
2	21	1	3	2	2	1	1	5	1	5	1	2	2	2	2	4	4	1	4	1	1	1	2	1	5
1	31	1	5	2	1	3	4	2	4	2	2	5	1	5	1	4	2	1	3	5	5	1	2	1	5
1	20	1	2	2	2	1	5	2	5	1	3	5	1	5	1	3	5	1	5	1	3	4	5	5	1
2	22	1	3	2	2	2	2	4	2	3	4	4	3	3	1	4	1	4	1	4	1	1	4	1	3
1	24	1	3	2	2	5	4	3	4	1	3	2	2	1	2	3	4	3	4	1	3	4	5	4	3
2	57	1	2	2	1	1	1	5	5	1	1	5	1	5	1	3	5	5	5	1	1	5	5	5	1
2	19	1	2	2	2	3	3	4	4	2	3	2	1	5	5	2	2	4	2	1	4	2	4	3	3
2	23	1	3	2	2	1	3	5	4	2	1	3	4	4	2	1	4	4	4	2	1	4	4	5	1
1	24	2	1	2	2	3	3	3	3	4	2	5	2	5	2	1	4	2	4	4	2	1	5	1	5
2	50	1	3	2	2	4	3	3	3	3	3	3	3	3	3	3	3	3	3	3	2	2	3	2	2
1	31	2	10	2	2	4	3	4	4	5	4	4	4	5	4	4	4	4	4	4	4	2	3	3	3
1	20	1	1	2	2	2	4	2	3	3	2	3	2	3	3	2	3	2	3	3	2	3	2	3	3
2	24	1	4	2	1	4	1	5	1	4	3	4	2	3	1	4	3	2	2	2	5	1	3	1	3
1	35	1	3	2	1	3	1	4	2	4	2	1	4	1	5	2	1	4	1	5	2	1	5	1	5
1	23	1	3	2	2	3	4	2	4	1	3	5	1	4	1	3	4	2	4	1	3	1	2	1	5
2	24	1	5	2	1	4	4	4	4	3	3	5	2	4	1	3	3	4	3	4	3	2	4	2	3
2	21	1	3	2	2	3	4	4	3	2	2	4	4	4	2	2	4	3	3	2	3	2	4	2	2
1	48	2	1	2	2	1	1	3	1	5	1	1	2	1	5	1	1	3	1	5	1	1	2	1	5
1	42	2	6	2	1	4	2	5	2	4	3	1	4	1	4	3	1	5	1	4	4	1	5	1	4
1	19	1	2	2	2	3	3	5	5	2	5	3	4	5	1	2	3	4	5	2	2	2	5	3	4
2	36	1	6	2	1	1	3	3	4	3	3	4	4	4	3	3	3	4	4	3	3	1	4	1	3
2	23	2	6	2	2	4	4	3	4	1	3	3	1	4	2	4	5	3	5	1	2	4	2	3	1
2	20	1	3	2	2	4	3	4	4	3	4	3	4	4	4	4	3	4	4	4	4	2	4	3	4
1	19	1	1	2	2	4	5	4	4	4	4	1	4	5	5	2	4	4	3	4	2	5	4	4	3
2	21	1	5	2	2	4	2	5	4	2	1	2	3	5	1	3	1	5	2	5	4	1	5	2	5
2	30	3	10	2	2	4	3	2	4	2	2	2	2	2	3	4	4	3	4	3	4	4	4	4	2
2	18	1	1	2	2	3	4	4	4	3	2	4	2	4	2	2	5	3	5	2	2	1	5	1	2
1	18	1	1	2	2	1	2	4	4	4	2	3	2	3	4	4	4	4	3	1	3	1	5	1	5
1	25	2	1	2	1	4	1	5	1	3	4	1	5	1	3	3	2	5	1	3	5	1	5	1	5
2	23	1	5	2	1	1	2	2	2	3	2	4	1	4	1	2	3	2	3	2	1	1	3	1	5
2	31	3	4	2	1	1	1	4	1	3	2	2	4	2	1	1	3	4	3	1	1	1	5	1	1
1	25	3	8	1	1	4	2	5	5	1	2	1	2	1	4	1	1	2	1	5	4	1	2	1	5
1	43	3	5	1	2	3	5	5	5	1	2	1	5	2	3	3	3	5	3	3	2	1	3	1	3
2	21	2	5	2	2	4	5	4	5	2	2	5	2	5	1	3	4	3	4	2	1	1	5	1	5
2	31	3	5	1	1	4	4	4	4	1	2	3	3	3	1	3	4	3	4	1	4	2	4	3	1
2	21	1	4	2	1	3	5	5	4	3	2	4	1	4	2	3	4	2	4	2	3	1	5	1	5
1	29	3	1	1	1	4	3	5	3	3	3	1	4	1	3	3	1	4	2	5	3	1	1	1	3
1	35	3	6	1	1	4	1	4	1	5	4	1	3	1	5	4	2	3	1	5	3	1	3	1	5
2	22	1	1	2	2	2	4	4	5	2	1	4	2	5	4	2	4	2	4	1	4	1	4	2	4
2	21	1	2	2	1	2	4	3	5	1	2	3	3	4	1	2	3	2	4	1	2	4	4	4	1
1	18	1	1	2	2	3	2	4	3	5	3	1	3	3	5	4	3	4	3	5	5	4	4	5	3
1	24	1	5	1	2	4	2	4	2	3	4	4	2	3	2	2	3	1	2	2	2	2	4	2	3
1	22	1	4	2	2	4	3	3	4	3	2	3	2	5	2	3	4	2	4	4	4	1	4	5	5
2	25	3	7	1	2	4	4	3	4	2	3	3	5	4	4	4	3	2	3	1	5	2	2	3	3
1	20	1	3	2	1	3	4	3	4	2	2	5	2	5	1	2	4	3	4	2	2	5	4	3	3
1	18	1	1	2	2	3	2	5	2	3	1	3	2	4	2	1	2	2	3	2	1	1	5	1	4
2	20	1	2	2	2	3	2	2	4	4	4	4	1	5	2	3	3	2	5	1	2	1	5	2	4
1	21	1	3	2	2	4	1	4	1	5	2	3	3	3	1	3	2	4	2	2	4	4	3	4	1
1	23	2	5	2	2	3	2	4	2	4	3	4	2	4	1	2	4	2	4	1	2	3	3	3	2
2	18	1	1	2	2	4	3	5	3	5	2	3	4	5	1	3	2	4	2	3	4	1	5	1	5
1	19	1	2	1	2	1	3	2	5	1	2	2	4	5	1	2	4	4	3	2	1	5	4	4	1
2	20	1	3	2	2	4	4	3	5	1	2	4	2	5	3	3	3	1	3	3	2	4	3	5	2
2	21	1	5	2	2	4	3	3	4	4	2	4	2	5	1	2	3	2	4	2	1	2	4	2	2
1	19	1	2	2	2	1	5	3	5	1	1	3	4	5	1	3	3	3	5	1	1	3	5	5	3
2	22	1	4	2	2	1	3	3	4	2	2	3	2	4	1	2	4	2	4	2	1	2	4	3	2
2	20	1	4	2	2	4	3	5	4	4	1	5	2	5	1	3	5	1	5	1	1	3	4	5	1
1	18	1	1	2	2	5	1	3	2	5	4	4	2	5	2	3	3	2	4	4	2	1	4	1	5
2	20	1	3	2	2	3	4	2	5	1	2	4	2	5	1	1	4	2	5	1	1	1	4	1	4
2	23	1	2	2	2	2	4	3	4	3	2	4	2	5	1	2	3	4	4	2	2	2	4	1	3
2	26	1	4	2	1	2	5	2	5	2	1	2	2	2	1	2	3	4	3	2	3	1	5	4	5
2	18	1	1	2	2	2	4	4	4	3	2	4	2	4	4	3	4	2	4	4	2	2	4	3	4
2	22	1	4	2	2	1	4	3	4	2	3	5	2	4	1	2	3	1	3	1	1	2	4	2	2
2	23	1	3	2	2	4	4	4	3	3	4	5	3	4	2	3	3	4	4	2	2	2	4	2	2
2	24	2	6	2	1	4	5	4	5	1	5	4	4	5	1	5	5	1	5	2	4	1	5	1	5
2	21	1	4	2	2	4	2	5	3	2	3	4	4	4	4	3	3	4	3	2	3	2	5	1	4
1	28	3	10	1	1	1	3	4	5	4	3	5	3	5	1	3	3	2	3	2	3	1	5	2	5
2	24	1	4	2	1	4	4	3	4	3	4	4	2	4	2	4	4	3	4	2	5	4	4	3	2
1	18	1	1	2	2	4	3	3	3	4	4	4	3	4	2	3	3	4	3	4	4	1	4	1	5
1	25	1	2	2	2	4	1	2	1	1	4	1	1	1	1	4	1	1	1	1	4	1	1	1	1
1	25	2	7	2	1	2	5	3	4	2	3	1	2	3	1	4	2	2	3	2	4	2	3	3	2
2	22	2	5	2	1	4	3	2	4	3	3	2	2	1	2	2	4	2	4	2	1	2	2	1	5
2	28	1	4	2	1	3	2	4	3	3	3	2	4	2	2	3	2	4	2	3	3	2	3	2	2
1	19	1	1	2	2	4	5	2	5	2	1	4	1	5	1	3	2	1	5	1	2	1	3	2	3
2	24	3	4	2	2	4	3	4	3	1	4	2	2	4	1	4	3	3	4	1	3	1	3	2	1
2	18	1	1	2	2	2	3	4	3	2	2	4	3	5	2	2	4	3	5	2	2	2	3	2	4
2	22	1	4	2	2	4	3	4	4	3	4	2	3	4	3	5	4	2	4	2	3	2	2	3	3
1	26	1	3	2	2	5	3	2	5	1	3	1	1	1	5	3	4	2	5	1	4	1	1	1	2
2	19	1	2	2	2	2	3	4	3	3	3	4	2	4	2	4	3	2	3	3	4	2	4	1	1
2	18	1	1	2	2	3	4	3	4	1	2	2	4	2	4	2	3	4	4	2	1	1	5	3	2
2	23	1	6	2	2	4	5	3	4	2	4	5	2	5	1	4	5	2	5	1	3	1	4	1	3
2	21	1	4	2	2	2	5	3	5	3	2	3	2	5	2	1	4	1	5	1	1	4	3	4	1
2	20	1	3	2	2	2	4	3	4	2	1	4	2	3	2	1	2	2	3	2	1	1	4	1	1
2	19	1	2	2	2	1	3	4	5	1	2	1	2	2	4	3	4	3	5	3	3	2	4	2	4
2	20	1	3	2	2	5	3	2	3	1	4	4	1	4	1	3	3	1	4	1	3	3	2	4	1
2	30	1	6	2	2	5	1	4	1	3	4	2	4	3	3	5	1	5	3	3	5	1	1	1	3
2	19	1	2	2	2	2	4	4	3	2	2	2	4	2	1	2	3	4	3	1	2	1	5	1	3
1	25	1	5	2	2	4	2	4	2	3	3	4	3	4	4	4	2	4	3	4	3	2	3	2	4
1	26	1	7	2	2	2	3	4	4	4	1	2	1	4	1	2	4	1	1	1	1	4	2	5	1
2	23	2	1	2	2	4	5	4	5	1	3	5	3	5	1	4	4	5	4	4	3	3	2	3	5
2	22	1	5	2	2	4	2	4	2	4	3	4	3	4	2	4	3	3	3	3	4	1	4	1	5
2	22	1	4	2	2	4	4	5	4	5	3	5	4	5	2	4	4	2	5	3	3	2	3	2	3
1	41	3	3	2	1	1	5	5	1	5	1	1	5	1	5	1	1	5	1	5	1	1	5	1	5
2	19	1	2	2	2	2	5	4	5	1	2	4	1	5	1	3	5	3	5	1	3	1	3	2	5
2	21	1	3	2	2	2	4	3	4	1	2	5	1	5	1	1	3	2	5	1	1	1	4	1	1
2	61	1	5	2	2	3	3	3	2	3	2	2	4	2	3	2	1	4	1	3	3	2	5	3	3
2	19	1	2	2	2	4	2	4	4	4	2	2	4	2	3	3	4	2	4	2	2	2	4	2	4
1	50	2	11	2	1	4	1	2	1	5	5	1	2	1	5	4	1	2	1	5	4	1	2	1	5
1	21	1	4	2	1	4	5	3	5	3	3	5	1	5	1	3	4	2	5	3	2	5	4	5	3
2	19	1	2	2	2	3	3	5	3	4	2	4	1	5	1	3	2	4	2	5	1	1	2	1	5
2	20	1	3	2	2	4	4	2	5	2	4	2	2	5	2	3	4	2	3	2	4	2	4	3	4
1	26	1	8	2	2	3	1	3	1	4	3	1	2	1	4	3	1	2	1	5	3	1	2	1	5
1	20	1	3	2	2	4	3	2	3	3	3	5	1	5	1	2	4	4	2	3	2	2	2	2	4
2	21	1	4	2	2	3	3	2	4	5	4	4	2	5	1	2	2	2	5	2	2	1	5	3	2
2	19	1	2	2	2	4	5	3	5	4	1	3	5	5	3	3	5	3	5	3	2	3	5	2	3
1	23	1	6	2	2	2	5	3	5	3	2	5	1	5	1	1	4	2	5	1	1	1	5	1	5
1	23	2	5	2	2	2	5	3	5	3	2	5	2	5	2	3	5	2	5	2	1	3	4	3	2
2	21	1	4	2	2	2	3	4	3	3	2	3	3	4	2	2	4	3	4	2	4	2	4	2	5
2	19	1	1	2	1	3	4	4	5	1	2	5	4	5	1	3	3	4	5	1	2	1	5	2	3
2	26	1	8	2	2	5	3	4	3	5	5	5	3	5	1	5	5	2	5	5	3	4	5	5	2
2	22	1	4	2	1	2	2	4	2	4	1	5	1	5	1	2	1	2	1	5	2	2	4	2	1
1	18	1	1	2	2	4	5	3	3	4	3	3	3	5	3	3	3	3	4	3	3	4	3	4	3
1	18	1	1	2	2	3	5	4	4	5	3	5	2	5	2	3	5	3	5	2	3	2	5	5	2
2	20	1	3	2	2	4	3	5	3	2	2	2	1	5	1	4	1	4	3	1	3	1	4	1	1
1	26	2	1	2	2	3	2	3	3	3	2	3	3	3	2	2	2	3	2	2	3	1	3	1	2
2	29	2	5	2	2	2	2	4	2	2	2	1	4	2	2	2	2	4	2	2	2	2	4	2	2
2	21	1	4	2	2	2	3	5	1	5	2	4	5	5	3	2	1	5	1	5	1	1	5	1	5
2	21	1	3	2	2	3	3	4	4	1	1	1	3	2	4	2	3	4	4	4	2	3	4	3	3
2	23	1	5	2	2	2	5	2	5	1	1	5	2	5	1	1	3	3	5	1	1	3	3	3	1
2	26	1	1	2	2	4	5	4	5	1	4	5	3	5	1	4	4	3	2	1	3	5	2	5	1
1	18	1	1	2	2	3	3	3	3	5	3	4	2	5	1	3	2	2	4	2	3	3	3	3	3
2	22	2	5	2	1	3	5	3	5	1	3	5	1	5	1	3	4	2	1	1	1	1	4	1	4
2	18	1	1	2	2	3	5	3	4	2	4	2	1	4	2	4	3	3	4	2	4	1	3	1	3
2	21	1	4	2	2	1	2	5	4	5	1	3	4	5	2	2	4	5	3	4	1	4	5	1	5
1	18	1	1	2	2	4	4	4	4	3	2	5	2	5	1	2	3	2	3	3	1	1	5	2	3
2	25	2	8	2	1	5	2	4	3	5	1	4	4	4	1	4	2	3	2	2	4	1	1	1	5
2	46	1	2	2	1	1	2	3	1	5	1	1	5	1	5	4	1	4	1	5	1	1	5	1	5
2	20	1	3	2	2	2	3	2	4	3	3	2	4	2	2	2	4	4	2	4	1	2	4	1	5
2	19	1	1	2	2	2	3	4	4	5	4	3	4	5	3	3	3	4	4	5	4	1	4	1	5
2	22	1	4	2	2	2	2	1	3	1	1	1	1	2	4	1	1	2	1	4	1	2	1	2	1
2	19	1	1	2	2	2	3	4	3	2	1	4	4	5	1	2	3	2	3	1	1	3	4	3	2
1	47	3	7	2	1	3	1	5	1	5	1	1	1	1	1	3	1	1	1	1	3	4	3	4	1
1	23	1	6	2	2	3	2	3	3	2	2	5	2	5	1	1	1	3	1	5	2	1	2	1	5
1	19	1	3	2	2	2	1	4	2	3	2	2	3	3	2	2	1	2	2	3	3	1	3	2	3
2	20	1	2	2	2	2	4	5	5	1	2	5	1	5	1	2	4	1	4	1	1	1	3	4	1
2	19	1	2	2	2	1	1	5	3	4	3	2	5	2	5	4	4	5	4	1	2	5	3	5	1
2	24	1	3	2	2	2	4	4	5	2	1	5	3	5	2	1	4	5	5	3	1	3	5	3	3
2	45	2	4	2	2	4	3	3	3	3	4	3	3	3	3	4	3	3	3	3	4	2	3	3	3
2	21	1	3	2	1	4	3	2	3	3	2	4	2	4	2	2	4	2	3	2	2	1	3	2	3
1	19	1	2	2	2	3	2	5	2	4	4	5	4	5	1	4	4	4	4	3	3	1	5	1	4
2	19	1	2	2	2	4	2	4	3	5	2	4	2	5	2	3	2	4	2	5	4	1	5	1	5
1	24	1	6	2	2	4	4	5	4	2	2	5	2	5	1	2	4	2	4	2	2	3	4	4	2
2	19	1	2	2	2	3	4	3	4	3	2	2	4	2	4	3	3	4	3	4	2	2	4	2	4
1	20	1	3	2	2	1	5	4	3	5	1	5	1	5	1	3	4	2	5	1	2	1	4	3	4
1	21	1	4	2	1	4	2	4	2	3	3	4	2	4	2	4	3	2	2	2	4	1	4	1	5
2	23	2	5	2	2	4	4	3	4	3	4	4	3	4	3	2	4	3	4	3	4	1	4	1	4
1	23	2	5	2	2	4	3	5	3	4	2	5	2	4	1	3	3	4	4	3	3	2	4	4	2
2	19	1	2	2	2	3	3	3	4	3	2	4	1	2	2	4	3	2	3	1	3	1	5	1	5
2	39	1	3	2	1	2	1	5	1	5	2	1	5	3	1	4	5	2	5	1	2	1	5	1	5
2	21	1	4	2	1	2	3	2	4	2	1	1	2	1	3	2	2	2	2	2	3	3	4	3	1
2	22	1	5	2	2	2	5	5	3	5	2	5	2	5	1	2	2	4	3	4	4	1	5	1	5
1	19	1	2	2	2	5	1	2	3	3	4	3	1	3	1	5	3	2	3	2	5	1	1	4	3
2	24	1	5	2	2	3	4	2	4	1	2	3	2	3	1	3	4	2	4	1	2	1	3	1	1
1	19	1	1	2	2	5	3	4	4	4	3	3	4	3	3	3	2	3	3	3	2	1	4	2	5
2	20	1	1	2	2	3	4	5	2	4	2	4	2	5	1	2	4	2	4	2	1	1	2	1	5
2	20	1	3	2	2	1	5	3	5	1	2	3	2	5	1	2	5	2	5	1	1	1	5	1	5
2	23	2	4	2	2	2	3	4	3	2	2	2	4	2	3	2	3	4	3	2	1	2	4	2	2
2	23	1	4	2	2	2	5	5	5	1	2	5	3	5	1	2	5	3	5	1	2	5	4	5	1
1	21	2	4	2	2	2	5	2	5	2	2	5	3	5	2	1	5	1	5	2	1	3	5	4	3
2	29	3	11	1	2	1	4	4	4	1	1	2	4	2	1	1	2	4	2	1	1	1	2	3	1
1	20	1	2	2	2	5	3	3	3	3	2	1	3	1	3	2	3	3	1	3	3	1	5	1	5
2	20	1	3	2	2	3	4	3	3	3	1	2	2	2	2	1	2	2	2	2	1	1	1	1	5
2	18	1	1	2	1	3	3	4	4	3	2	1	2	1	1	2	1	2	3	1	4	1	4	2	4
1	20	1	2	2	2	2	3	2	4	3	2	4	4	4	1	3	5	1	5	1	4	1	4	2	4
1	20	1	4	2	2	2	5	1	5	3	2	5	1	5	1	1	5	3	4	4	3	4	3	5	1
2	18	1	1	2	2	2	3	5	3	5	2	3	2	4	2	2	3	2	3	2	1	3	5	4	2
1	22	1	4	2	1	4	4	5	4	5	4	4	5	4	5	4	2	5	1	5	4	1	5	1	5
1	35	3	12	2	1	4	1	2	2	4	3	4	2	4	1	3	2	2	2	4	3	1	4	1	4
1	19	1	2	2	1	2	4	4	4	2	2	4	2	4	3	2	4	2	4	3	2	4	2	4	2
2	18	1	1	2	2	4	1	2	3	5	4	3	1	4	2	4	2	1	3	3	2	3	4	3	3
2	18	1	1	2	2	2	3	4	3	3	2	4	4	5	1	2	3	4	3	3	1	1	4	3	3
1	21	1	4	2	2	3	1	5	2	4	3	1	2	5	1	4	1	3	4	5	2	1	4	1	5
1	22	1	4	2	2	3	2	3	3	2	2	2	3	3	2	2	3	3	3	2	2	1	4	1	2
2	40	3	6	2	1	5	3	4	3	1	3	3	3	3	3	4	3	3	2	1	3	2	2	2	1
2	27	2	1	2	2	4	3	2	3	2	2	5	2	5	1	4	4	2	3	2	3	2	1	1	5
1	22	2	5	2	2	2	3	5	3	3	2	4	4	3	3	3	2	3	1	2	2	2	4	3	3
2	18	1	1	2	1	3	1	4	2	5	2	1	4	2	5	4	2	4	2	5	2	1	5	1	5
2	31	3	2	2	1	4	3	3	4	4	2	2	3	4	2	2	2	3	3	2	3	3	3	4	2
1	21	1	4	2	2	4	4	4	3	2	1	4	4	2	1	4	5	3	4	2	5	2	2	2	5
2	19	1	2	2	2	3	4	3	4	1	3	5	3	5	1	3	4	3	5	1	3	2	5	3	1
1	22	1	4	1	2	2	4	3	5	3	2	3	2	3	3	3	4	2	5	1	2	2	4	2	1
2	22	2	1	1	2	1	4	5	4	2	1	4	4	5	2	2	4	4	4	1	1	3	4	2	4
1	18	1	1	2	2	3	3	2	3	3	2	4	3	4	2	3	3	2	4	3	3	2	4	2	4
1	44	3	20	2	1	4	4	5	3	1	4	4	5	3	1	2	2	5	2	1	1	1	3	1	1
2	22	1	2	2	2	2	4	4	5	2	2	1	2	2	2	3	4	3	5	1	4	1	2	1	5
2	64	1	2	2	2	5	3	2	3	5	4	3	2	4	5	4	3	2	4	5	4	1	2	1	5
1	23	1	3	2	2	3	3	2	5	1	3	4	2	5	2	3	4	2	5	1	3	2	3	1	4
2	18	1	1	2	2	5	3	5	4	5	2	3	5	5	1	3	1	5	3	3	5	1	3	1	5
1	20	1	3	2	2	4	2	3	5	5	3	1	3	4	3	3	4	2	4	4	3	3	4	3	3
2	20	1	1	2	2	2	5	3	5	1	3	5	2	5	1	2	4	2	4	2	3	3	2	3	3
2	21	1	3	2	2	2	3	3	4	3	2	3	3	3	3	2	3	3	3	3	3	1	3	1	5
1	22	1	4	2	2	3	5	1	5	5	3	5	1	5	1	3	4	3	5	3	2	3	2	3	2
2	31	2	5	2	2	3	3	5	5	3	1	5	2	5	1	3	5	2	5	1	2	2	2	2	5
2	45	1	8	2	2	5	3	5	3	5	5	3	5	3	5	1	1	1	2	1	5	1	1	1	5
1	23	1	4	2	2	5	2	2	5	1	3	5	1	5	1	3	3	1	4	1	2	1	3	1	4
1	18	1	1	2	2	2	3	2	5	1	3	5	1	5	1	2	4	2	5	1	2	1	3	1	4
2	18	1	1	2	2	2	2	5	1	4	2	4	3	5	2	2	4	3	4	5	3	2	5	2	5
1	58	3	3	2	1	3	1	1	1	5	3	1	5	1	4	3	2	4	1	4	3	1	4	1	4
2	22	1	2	2	2	2	5	3	5	1	1	5	2	5	1	1	5	2	5	1	1	3	4	3	4
1	22	1	5	2	2	3	3	4	4	3	2	4	2	4	1	3	3	2	3	4	4	2	2	3	2
2	18	1	1	2	2	3	3	5	3	1	3	3	4	4	1	3	4	5	4	1	3	1	3	4	1
2	19	1	2	2	2	4	3	3	4	3	4	3	2	4	4	4	3	2	4	3	2	2	3	3	3
2	26	3	3	2	2	2	4	2	4	1	2	3	3	4	1	1	2	4	3	1	3	2	2	4	1
2	22	1	4	1	2	4	4	5	4	2	1	4	1	5	3	2	1	1	2	4	4	1	5	1	1
2	20	1	3	2	2	3	4	3	5	1	2	4	2	5	1	3	4	3	4	1	3	1	4	1	2
2	50	1	4	2	1	4	1	5	1	5	4	1	5	3	5	4	1	3	3	5	5	1	5	1	5
2	24	1	3	2	2	2	5	3	5	3	1	4	2	5	1	2	5	2	5	1	1	1	4	1	4
2	21	1	4	2	2	1	3	3	3	5	1	3	3	3	5	1	2	3	3	4	1	1	3	1	5
2	20	1	3	2	2	4	3	5	3	2	3	2	3	2	4	4	3	4	3	3	4	1	5	1	5
2	21	1	4	2	2	4	3	5	3	4	2	2	5	1	4	4	2	5	2	5	4	1	5	1	5
2	22	1	4	2	2	4	4	3	4	3	4	4	3	4	3	4	4	3	4	4	4	4	4	4	4
1	18	1	1	2	2	4	4	2	4	1	4	5	1	5	1	3	4	1	4	1	2	1	5	1	5
2	19	1	2	2	2	2	3	4	5	1	3	5	3	5	1	1	2	3	2	3	1	1	5	2	1
2	21	1	4	2	1	4	3	3	4	3	2	4	2	5	2	4	4	3	3	2	4	2	2	5	3
2	19	1	2	2	2	3	3	4	3	3	3	3	4	4	2	2	3	2	2	2	3	1	4	2	4
1	69	1	8	2	2	1	1	3	2	3	3	3	3	3	3	4	4	4	4	4	5	1	3	1	3
2	39	3	5	2	1	4	3	4	3	3	3	1	3	1	3	3	3	3	3	3	4	3	3	3	3
1	35	1	8	2	2	5	1	4	3	1	4	1	3	4	1	4	4	4	4	1	3	3	4	4	1
2	19	1	2	2	1	3	3	4	5	1	2	2	4	5	1	2	3	4	4	1	1	3	4	5	1
2	33	2	7	2	1	4	3	3	4	2	4	2	3	3	2	3	2	3	3	2	3	3	3	3	3
2	20	1	3	2	2	3	4	3	3	2	3	4	3	4	2	3	4	3	4	2	4	1	5	1	4
1	19	1	3	2	2	4	5	4	5	2	2	4	2	3	2	2	5	4	3	1	4	4	5	4	4
2	19	1	2	2	2	2	2	4	4	3	2	1	3	3	3	3	4	2	5	2	2	1	3	2	5
2	20	1	3	2	2	2	4	4	4	1	1	3	2	4	1	3	3	3	3	1	2	1	5	1	4
2	18	1	1	2	2	2	4	4	4	2	3	4	4	4	2	3	2	2	2	4	3	2	2	4	4
2	41	1	4	2	2	1	5	1	5	1	1	5	1	5	1	1	5	1	5	1	1	1	5	1	5
2	19	1	1	2	2	3	5	4	5	3	2	5	2	5	3	1	4	2	4	2	1	3	5	3	5
2	22	1	2	2	2	3	3	4	3	3	2	3	4	3	3	2	3	4	5	3	3	2	5	1	3
2	23	2	6	2	1	5	3	5	4	3	4	5	5	5	1	5	5	5	5	1	5	1	2	2	5
2	25	1	4	2	1	2	3	3	3	3	2	4	1	5	1	4	4	3	4	3	2	3	3	3	3
2	18	1	1	2	2	2	4	3	5	1	2	4	3	5	2	2	4	3	3	3	4	3	3	2	2
2	18	1	1	2	2	4	5	3	5	2	3	3	4	5	4	3	2	4	2	4	2	1	5	1	5
2	19	1	1	2	2	3	3	4	3	3	2	2	3	2	2	3	3	4	2	2	4	1	3	1	2
2	26	1	5	2	2	5	1	5	2	4	1	1	5	1	5	4	1	5	1	4	5	1	5	1	4
2	20	1	3	2	2	3	5	3	4	2	2	1	4	1	1	2	2	2	2	2	1	1	3	1	1
2	18	1	1	2	2	2	4	4	4	1	3	4	3	5	2	1	4	4	4	2	2	3	4	3	3
2	32	3	14	1	2	4	3	4	5	3	2	2	2	3	2	2	2	2	3	2	2	3	2	3	2
2	18	1	1	2	2	3	4	3	4	1	2	1	2	2	2	3	4	3	5	2	3	1	4	3	3
2	28	3	10	1	1	4	5	5	5	1	2	5	2	5	2	2	5	2	5	2	3	4	2	5	1
2	18	1	1	2	2	2	3	4	3	2	1	1	3	1	4	2	2	3	2	4	3	2	4	2	3
2	22	1	4	2	2	4	4	4	4	3	2	2	3	5	3	4	4	1	5	1	2	1	4	1	5
1	22	1	1	2	2	3	2	5	2	4	2	3	3	5	1	2	3	3	2	1	1	1	5	1	1
2	19	1	2	2	2	4	1	5	2	5	2	3	1	3	4	2	1	2	1	5	1	1	5	3	2
1	46	3	2	2	1	2	1	2	1	1	1	1	5	1	1	4	3	3	3	1	1	1	5	1	5
2	26	1	4	2	2	2	2	4	3	4	1	1	1	3	4	2	3	4	3	4	4	3	4	1	4
2	20	1	3	2	2	3	2	4	5	5	4	5	2	5	3	3	3	3	5	5	2	3	3	2	2
1	22	1	5	2	1	4	4	3	5	2	3	4	1	5	1	4	3	2	5	2	5	2	4	4	2
2	19	1	2	2	2	2	5	4	5	2	1	4	1	4	1	2	4	3	4	1	1	1	5	2	4
2	20	1	3	2	2	4	5	3	5	1	3	3	4	4	1	2	3	5	3	1	2	2	5	3	1
1	28	3	9	1	2	4	3	4	4	2	4	4	5	5	2	2	3	3	3	4	2	2	3	3	3
1	23	1	6	2	2	1	4	4	4	2	2	5	2	5	1	2	5	3	5	2	1	5	5	4	1
2	19	1	2	2	2	2	4	2	5	3	2	2	1	2	3	2	4	2	5	3	2	2	3	2	4
2	19	1	2	2	2	4	2	4	4	4	3	3	4	3	3	3	3	3	3	3	3	1	3	1	5
1	23	1	4	2	1	5	2	5	1	5	4	5	2	5	3	5	5	5	5	4	5	5	1	5	1
1	22	1	5	2	2	4	5	3	5	1	1	4	1	5	1	2	5	3	5	1	1	5	2	5	1
1	36	2	4	2	1	2	5	5	3	1	1	1	3	1	1	1	3	4	2	1	1	1	5	1	1
1	23	1	6	2	1	5	3	5	4	1	4	4	5	1	1	5	2	5	2	1	3	1	5	1	1
2	21	1	4	2	1	1	4	3	3	5	1	3	3	2	5	1	2	2	2	5	2	1	4	1	5
1	28	2	4	2	1	3	4	2	5	3	2	3	2	2	2	2	3	3	3	2	4	2	3	4	2
1	24	3	7	1	1	4	4	5	5	2	3	4	4	4	3	2	3	2	3	3	4	4	3	4	2
2	21	1	4	2	2	1	4	3	3	4	1	2	4	2	4	1	3	4	4	2	1	1	5	1	5
1	24	1	5	2	1	5	3	4	3	5	3	4	2	5	2	4	4	3	4	2	4	1	2	1	5
2	34	1	3	2	1	5	3	4	5	4	4	2	3	3	2	4	4	4	4	3	3	3	4	3	4
1	24	3	6	1	1	5	5	1	5	1	1	1	5	3	3	3	4	1	4	1	5	5	1	5	1
2	18	1	1	2	2	1	3	2	4	4	1	3	3	4	3	1	3	4	3	3	1	2	5	1	1
1	25	1	4	2	2	4	3	4	3	2	4	4	4	5	1	2	3	2	5	1	2	1	4	2	4
1	19	1	2	2	2	5	4	3	5	2	2	5	3	5	1	5	5	3	5	1	3	5	5	5	3
2	26	3	7	2	1	4	4	3	5	1	4	5	3	5	1	5	5	3	5	1	4	2	2	2	4
1	47	2	1	2	1	4	1	5	2	5	3	1	4	1	5	3	1	3	2	5	3	1	4	1	5
2	27	1	4	2	1	2	3	4	3	3	2	4	4	5	3	2	4	4	4	3	1	3	4	3	3
2	21	1	1	2	2	3	3	3	3	3	2	3	3	3	3	3	3	3	3	3	3	3	3	3	3
1	48	2	7	2	1	3	2	5	2	4	3	1	3	1	3	3	2	4	2	3	3	2	3	2	3
1	32	2	12	2	2	5	5	5	4	1	4	5	4	5	1	5	5	4	5	1	4	5	5	5	1
1	19	1	1	2	2	2	4	3	5	1	2	5	3	5	1	2	4	2	4	1	1	3	3	2	1
2	21	1	4	2	2	3	4	2	4	2	3	4	2	4	2	3	3	2	5	3	2	2	4	1	3
2	20	1	3	2	1	1	2	5	3	3	2	5	3	5	1	1	4	5	4	3	1	1	5	1	3
2	20	1	3	2	1	3	4	2	5	2	2	2	4	3	1	3	5	2	5	1	1	1	5	1	5
2	20	1	3	2	2	4	4	4	3	3	4	4	2	4	2	4	2	2	3	2	4	1	4	2	5
2	18	1	2	2	2	4	4	3	5	4	1	3	2	4	3	1	3	3	3	4	3	2	4	3	4
2	27	1	8	2	1	2	4	4	4	1	1	2	4	2	1	2	3	4	3	3	3	1	5	1	4
2	20	1	3	2	2	3	2	5	2	2	3	3	3	4	2	4	3	4	2	2	3	1	3	1	2
1	27	2	7	2	1	1	5	5	5	1	1	1	5	5	1	1	5	3	5	1	1	1	5	1	5
2	30	3	1	2	2	3	2	5	2	2	1	1	5	1	5	1	1	5	1	5	1	1	5	1	5
2	20	1	3	2	1	2	4	2	4	1	3	4	1	5	1	2	1	4	1	5	1	1	5	1	5
2	26	1	3	2	2	2	4	3	4	3	2	4	2	5	2	2	4	1	5	2	1	2	2	3	2
1	22	2	4	2	2	4	3	5	4	5	4	5	3	5	1	2	4	1	3	4	5	2	3	3	1
2	19	1	1	2	2	4	3	4	4	4	5	2	3	1	5	4	3	4	2	4	4	1	3	2	4
1	28	1	10	2	2	4	1	4	2	5	4	2	3	2	4	4	3	4	3	5	3	1	4	2	4
2	18	1	1	2	2	2	4	4	4	3	1	2	2	2	4	3	4	4	4	3	2	1	5	2	5
1	22	1	1	2	2	3	2	5	1	5	1	1	2	1	5	2	2	4	1	5	1	1	5	1	5
1	32	2	1	2	2	2	3	1	2	3	1	1	5	1	1	1	1	5	1	2	1	1	5	1	2
2	21	1	4	2	2	5	5	5	5	5	1	3	5	5	1	5	5	5	5	5	5	5	5	5	1
2	18	1	1	2	2	4	3	3	3	3	4	3	3	4	1	4	4	4	3	3	4	2	4	1	2
1	22	1	3	2	2	3	2	2	4	3	2	5	1	5	1	3	5	1	5	1	4	1	2	2	3
2	27	2	1	2	1	4	3	4	3	3	2	3	4	5	2	3	4	4	4	3	3	2	4	3	3
2	23	1	4	2	2	3	2	4	4	2	1	4	2	5	1	2	4	5	3	1	3	2	2	3	1
1	19	1	2	2	2	4	2	4	4	4	2	4	2	5	1	2	2	4	4	4	5	2	2	5	1
2	19	1	2	2	2	2	4	3	4	3	3	5	2	5	2	2	3	2	4	2	4	1	4	1	5
2	21	1	4	2	2	3	4	2	4	3	4	2	3	2	4	3	2	3	2	4	3	1	4	2	5
1	19	1	2	2	2	2	2	5	2	1	2	5	1	5	1	2	3	4	2	1	2	1	5	1	4
2	20	1	3	2	2	4	5	4	5	3	2	1	3	2	2	2	2	2	2	2	2	1	3	1	3
2	29	3	11	1	1	4	3	5	2	1	2	1	2	1	1	2	1	2	1	1	1	1	5	1	1
2	21	1	4	2	2	2	3	5	3	1	1	3	1	5	1	2	4	4	5	1	5	1	2	1	5
2	19	1	3	2	2	3	3	4	4	3	2	4	4	5	2	3	4	4	4	2	4	2	4	3	3
2	23	1	3	2	2	2	4	3	5	2	1	4	3	4	2	4	5	4	5	2	3	2	3	2	4
1	44	1	3	2	1	2	2	2	4	5	1	2	4	2	1	2	2	2	2	1	2	2	1	2	1
2	22	1	4	2	1	1	1	4	3	3	1	1	4	2	3	1	1	4	2	3	1	1	5	1	5
2	28	3	4	2	2	2	3	3	3	4	3	3	3	2	4	3	2	3	1	4	3	1	4	1	5
2	19	1	1	2	2	2	3	5	3	3	1	4	3	4	2	2	3	4	3	4	1	1	5	1	5
2	28	1	4	2	1	4	4	5	4	1	1	3	2	4	1	3	4	3	4	1	4	2	4	2	3
1	20	1	1	2	2	3	3	3	4	2	3	1	3	1	1	3	4	3	5	1	4	1	1	1	5
2	18	1	1	2	2	3	5	3	4	2	1	3	2	4	3	2	1	4	2	4	4	1	3	2	4
2	23	2	5	2	1	2	5	4	5	4	1	4	1	5	1	3	3	4	4	4	4	1	4	2	4
2	20	1	3	2	2	4	5	1	4	2	4	5	2	5	3	3	5	1	5	3	2	1	5	1	1
1	18	1	1	2	2	3	5	1	5	1	2	5	1	5	1	3	5	1	5	1	2	3	1	3	5
2	26	2	1	2	1	3	4	5	5	2	3	2	2	4	1	5	5	2	4	1	2	3	2	3	2
1	18	1	1	2	2	1	3	3	2	1	3	4	2	5	1	1	3	3	1	1	1	1	3	1	3
1	19	1	2	2	1	4	5	2	5	3	2	4	2	5	1	4	5	2	5	3	4	4	3	5	4
2	19	1	2	2	2	4	1	4	1	5	2	1	4	1	3	4	2	3	1	2	4	1	3	1	5
2	21	1	4	2	2	2	3	4	3	3	1	1	2	3	2	2	3	3	3	3	4	1	5	1	3
2	30	1	4	2	1	3	3	4	4	3	3	3	4	3	2	3	3	4	3	2	3	2	5	2	4
1	27	2	4	2	1	1	5	5	3	3	1	5	2	5	1	2	5	2	5	1	2	2	4	2	1
2	35	1	4	2	1	5	5	2	5	5	5	5	2	5	1	5	5	2	4	1	5	5	3	4	1
2	24	3	1	1	2	4	4	3	4	1	4	3	3	3	1	4	3	3	3	1	5	3	4	3	1
2	30	2	2	2	1	5	4	4	4	2	2	4	2	2	2	4	3	3	2	2	4	1	2	2	2
2	18	1	1	2	2	3	4	5	3	2	2	3	2	1	2	2	3	4	2	2	1	1	4	1	3
2	46	1	1	2	2	4	3	2	4	3	4	4	3	4	3	4	4	3	4	3	4	3	3	2	3
2	32	3	2	2	2	4	3	5	3	3	4	1	2	1	3	4	1	5	1	5	2	1	5	1	4
2	35	3	16	2	1	3	3	3	4	1	1	1	2	1	1	1	2	2	2	1	2	1	4	2	1
2	26	1	2	2	1	4	2	5	1	5	1	4	2	4	1	3	3	1	3	3	2	1	3	1	5
2	25	1	2	2	2	4	4	2	5	2	2	5	4	5	1	1	4	2	4	2	2	2	2	1	4
2	22	1	5	2	1	3	4	5	3	3	4	5	1	5	1	3	5	1	3	1	1	2	3	2	1
2	23	1	5	2	1	4	3	5	3	3	3	3	4	3	2	3	3	3	4	3	3	2	4	2	4
1	26	2	6	2	1	2	3	3	4	2	3	4	1	5	1	1	1	2	3	5	1	2	5	2	3
2	27	1	2	2	2	1	4	1	4	1	1	5	1	5	1	1	4	2	3	1	1	1	5	1	5
2	29	3	1	2	2	4	2	3	3	4	3	1	2	1	2	4	3	1	3	3	5	1	3	1	3
1	25	1	4	2	2	4	2	2	1	5	2	4	5	1	2	4	2	3	3	4	4	1	1	1	2
1	23	2	5	2	2	4	2	4	2	4	2	5	1	5	2	2	2	2	2	4	2	1	2	1	4
1	26	1	4	2	2	3	3	4	3	4	2	4	2	4	2	4	4	2	3	3	3	2	3	2	4
2	52	3	4	2	1	3	2	4	2	2	1	1	4	1	3	1	1	4	1	3	1	1	4	1	3
2	50	1	4	2	1	4	2	3	2	4	2	1	3	1	4	5	1	3	1	5	5	1	5	1	5
1	19	1	2	2	1	4	2	4	3	1	2	2	2	5	1	3	2	2	5	1	4	1	4	1	1
2	19	1	1	2	2	4	3	5	5	4	4	3	2	5	3	5	2	3	1	3	3	2	3	5	3
2	21	1	3	2	2	3	5	2	5	1	2	4	3	4	1	2	4	2	5	2	2	4	4	5	1
2	23	1	5	2	2	4	4	4	4	2	2	4	2	4	2	2	4	4	4	2	2	1	4	1	5
1	24	2	1	2	1	4	4	3	4	3	3	5	2	5	1	3	3	2	3	4	5	1	3	2	4
1	18	1	1	2	2	1	4	5	1	1	3	5	4	4	1	2	4	3	4	1	1	1	5	2	3
2	23	2	2	2	2	4	3	3	3	3	2	4	2	5	2	3	4	4	4	2	4	4	3	5	1
2	20	1	3	2	2	3	4	4	4	1	3	3	4	3	2	4	3	5	3	2	2	3	5	3	3
2	18	1	1	2	1	2	3	3	2	4	2	2	4	4	3	4	3	2	3	2	3	1	4	1	5
2	45	3	9	2	1	4	3	5	3	3	4	1	5	3	1	4	1	5	2	2	5	1	5	1	3
2	20	1	1	2	2	2	3	4	2	5	2	4	3	5	2	2	3	3	4	2	2	2	4	2	4
1	22	1	4	2	2	4	3	3	4	5	4	2	2	4	5	5	4	2	4	5	5	3	4	4	5
2	21	1	4	2	1	4	3	2	3	3	1	1	3	3	3	3	3	2	3	3	1	2	2	4	2
2	20	1	3	2	1	3	3	3	5	3	4	1	1	2	5	4	3	2	4	3	3	3	3	3	3
2	21	1	3	2	2	1	1	5	1	1	1	1	5	1	1	1	1	5	1	1	1	1	5	1	1
2	34	3	11	1	1	4	3	3	4	1	3	1	2	1	5	3	2	1	4	3	3	1	4	1	3
2	19	1	2	2	1	4	4	4	3	2	3	3	4	2	3	4	4	3	4	1	2	2	5	1	4
2	27	2	6	2	2	4	4	4	5	1	3	4	2	5	1	2	2	2	3	1	1	1	4	1	3
2	18	1	1	2	2	3	2	5	2	4	2	2	4	2	2	3	2	4	2	2	2	2	5	2	4
1	22	1	5	2	2	2	3	2	4	2	1	2	1	3	2	3	4	4	5	2	1	1	4	1	5
1	19	1	1	2	2	3	2	2	4	2	2	3	3	5	2	2	2	2	4	3	3	2	3	3	2
2	19	1	2	2	2	3	5	5	5	1	2	5	2	5	1	2	5	3	5	2	1	3	4	2	3
1	19	1	2	2	2	1	4	3	5	3	1	3	2	5	2	1	4	3	4	4	3	1	5	2	5
2	20	1	3	2	2	4	3	4	3	2	2	4	2	3	2	4	3	4	2	4	2	1	5	2	4
2	29	2	1	2	2	5	4	4	4	1	1	1	3	2	1	3	4	4	4	1	2	1	4	1	1
2	28	1	1	2	2	4	2	3	2	5	2	2	3	2	5	4	2	3	2	5	4	1	3	2	5
2	19	1	2	2	2	3	3	5	3	4	2	3	4	3	4	3	4	4	3	4	2	1	5	2	5
1	19	1	2	2	2	2	4	3	5	2	3	4	2	5	1	2	2	3	3	4	3	1	4	1	5
2	25	2	5	1	1	3	4	4	5	2	4	4	1	5	1	4	4	2	4	1	4	3	2	3	3
2	24	2	7	2	2	3	2	4	2	5	4	3	1	4	1	4	4	1	4	1	2	1	5	1	5
2	28	2	6	2	2	2	5	4	5	1	3	5	3	5	1	1	1	3	2	2	2	1	4	4	3
2	31	2	7	2	1	4	2	4	2	5	2	1	4	2	4	4	2	4	2	4	2	1	4	2	4
1	24	1	6	2	2	5	1	4	3	3	3	4	2	4	2	4	2	4	1	3	5	1	1	1	4
1	65	1	4	2	2	3	5	3	5	3	2	5	4	5	1	2	4	3	4	2	2	1	5	2	3
1	42	1	6	2	1	4	2	4	1	2	2	2	4	2	2	3	2	1	1	2	3	1	3	1	2
2	22	1	5	2	2	4	3	5	2	4	2	4	5	4	1	2	2	2	2	5	4	1	2	1	1
2	23	1	4	2	1	1	4	3	4	4	1	4	2	3	3	2	4	2	2	3	1	2	4	2	2
1	21	1	4	1	2	4	3	4	5	5	2	1	5	5	1	5	5	5	5	1	5	2	3	5	2
2	21	1	4	2	2	4	3	3	4	1	3	4	2	4	1	3	4	3	3	1	2	1	4	1	2
1	22	2	5	2	2	2	5	3	5	4	1	4	5	4	5	1	5	1	5	4	1	2	5	3	4
2	23	2	1	2	1	3	3	5	3	4	2	4	1	5	1	4	2	1	3	1	1	3	5	5	1
2	22	2	5	2	2	4	2	5	2	5	4	1	3	1	4	2	1	3	2	5	4	1	4	1	5
1	28	2	6	2	1	4	3	3	5	1	1	3	2	5	1	1	3	2	4	2	3	2	4	4	1
1	21	1	4	2	2	4	3	3	5	1	2	3	3	4	1	1	3	3	3	1	4	1	4	1	1
2	18	1	1	2	1	4	5	3	3	3	3	3	3	3	3	3	3	3	3	3	3	3	3	3	3
2	20	1	3	2	1	2	4	1	4	2	2	4	1	5	1	2	4	1	5	1	1	2	3	2	4
2	18	1	1	2	2	2	5	1	5	1	1	5	1	5	1	2	5	2	5	1	4	2	2	5	2
2	19	1	2	2	2	4	2	4	3	3	3	4	2	4	1	4	1	4	2	4	5	1	3	1	4
2	18	1	1	2	2	4	2	3	4	4	3	3	3	5	1	3	3	4	3	2	3	1	4	1	5
1	25	1	1	2	2	2	1	2	2	3	2	1	1	1	3	1	1	2	2	3	2	2	2	2	2
1	19	1	1	2	2	3	4	4	4	3	1	3	2	3	4	2	3	4	3	3	1	3	5	2	2
2	22	1	2	2	1	2	4	3	4	4	3	3	3	3	3	3	3	3	3	3	3	3	3	3	3
2	33	2	10	2	2	4	2	3	2	5	4	2	3	2	4	4	2	3	2	4	5	1	2	3	3
2	19	1	2	2	2	4	3	5	3	3	2	4	2	5	1	3	5	2	5	4	2	2	4	2	4
2	20	1	3	2	1	4	3	4	3	5	3	3	2	2	3	4	4	2	4	3	4	2	4	2	4
2	18	1	1	2	2	1	5	5	4	1	3	3	4	3	1	2	3	4	4	1	1	2	5	2	1
1	52	1	4	2	1	1	1	4	2	5	2	1	4	2	5	1	1	4	1	5	1	1	5	1	5
1	54	3	8	2	1	5	1	4	3	5	5	5	4	4	5	5	5	4	4	5	5	1	4	1	5
2	18	1	1	2	2	3	3	2	4	2	2	1	2	2	4	3	2	3	3	4	4	4	2	3	3
2	22	2	5	2	1	5	3	5	5	4	4	5	5	5	3	5	5	2	5	4	4	5	4	5	3
1	25	1	6	2	2	5	2	4	4	5	4	2	2	4	5	4	2	3	4	5	5	1	1	2	4
2	18	1	1	2	2	2	5	3	5	2	2	1	3	1	5	3	3	3	4	3	1	1	5	1	5
2	22	1	5	1	2	4	5	1	5	2	2	5	1	5	1	2	5	1	5	2	3	1	4	1	5
2	24	1	4	2	2	2	4	2	5	2	1	3	3	4	1	1	3	4	4	4	1	1	5	1	5
2	18	1	1	2	2	3	4	4	3	2	3	3	3	4	2	3	3	3	4	2	2	4	4	4	2
1	47	2	6	2	2	5	1	3	4	5	4	4	2	5	1	2	4	2	5	1	4	4	4	5	1
2	21	1	1	2	2	2	5	3	5	5	3	5	1	5	1	5	5	3	4	5	5	3	5	1	5
2	22	2	5	2	2	1	4	3	4	1	1	2	2	3	1	1	4	3	4	1	1	1	3	1	1
2	19	1	1	2	2	2	5	2	4	1	2	3	1	4	1	2	4	1	4	1	1	2	1	2	1
2	18	1	1	2	2	2	3	4	2	4	2	3	3	2	2	2	1	4	2	3	3	1	3	1	3
2	20	1	4	2	2	2	2	5	1	5	1	4	2	3	3	1	1	5	1	4	1	1	5	1	5
2	25	2	6	2	1	1	1	4	3	5	3	4	3	5	4	3	5	4	5	2	1	1	5	1	5
2	19	1	2	2	2	4	1	5	1	3	1	3	3	3	1	1	1	5	1	1	1	1	5	1	5
2	20	1	3	2	1	3	5	5	4	4	4	5	1	5	1	4	5	3	3	3	2	4	5	3	1
2	40	1	3	2	2	3	4	4	4	1	2	3	2	4	1	2	3	2	4	2	2	2	4	2	3
2	20	1	3	2	2	3	2	4	2	2	2	1	4	2	2	2	2	3	2	2	2	1	4	2	1
2	22	1	6	2	2	4	3	4	3	3	2	4	2	5	1	3	4	3	2	2	4	1	2	1	4
2	19	1	2	2	2	2	4	4	4	1	1	2	3	2	1	2	3	2	4	2	1	2	4	2	3
1	18	1	1	2	2	2	4	4	3	2	4	4	2	5	1	2	2	5	1	1	1	1	3	1	1
1	18	1	1	2	2	4	5	2	5	1	3	5	3	5	1	3	5	3	3	1	3	3	4	2	4
1	18	1	1	2	2	2	4	2	4	3	1	5	1	5	2	3	2	2	3	3	1	3	4	2	3
2	21	1	4	2	2	5	3	4	3	4	4	3	3	4	3	5	1	2	4	5	4	1	4	5	5
2	21	1	4	2	2	5	5	3	5	1	2	4	4	3	1	4	5	1	5	1	2	5	4	5	1
2	18	1	1	2	2	3	3	4	3	3	3	3	3	3	3	3	3	2	3	3	2	2	3	2	4
2	21	1	2	2	2	2	2	2	2	4	2	3	4	2	4	3	3	3	3	3	2	1	5	1	5
2	29	2	6	2	2	4	2	3	4	2	3	3	1	4	2	4	4	2	5	2	2	1	3	1	5
2	56	1	5	2	1	3	3	3	3	3	3	3	3	3	3	3	3	3	3	3	1	1	5	1	5
2	21	1	1	2	2	3	4	3	5	2	3	3	3	4	2	2	4	1	5	1	4	2	5	3	5
2	21	1	4	2	2	2	4	4	3	3	2	1	3	1	1	3	3	3	3	4	2	1	5	1	4
1	26	3	8	2	1	2	3	4	2	2	2	2	2	2	2	3	3	2	3	2	3	2	4	2	2
1	23	2	1	2	2	4	3	5	4	3	3	5	5	5	1	3	5	5	5	1	5	5	5	5	1
2	20	1	2	2	2	4	1	5	2	5	2	5	4	2	1	5	1	3	1	5	2	2	1	4	4
2	20	1	2	2	2	1	2	3	4	3	1	3	1	2	1	1	1	4	1	3	1	1	5	1	5
2	25	2	7	2	2	3	4	3	5	4	3	4	3	5	4	3	4	3	5	4	4	4	4	5	4
1	24	2	1	2	2	3	3	3	3	3	3	3	3	3	3	3	3	3	3	3	3	3	3	3	3
2	21	1	2	2	2	4	4	5	4	3	2	3	4	3	4	4	3	4	4	3	4	1	5	2	5
1	21	1	4	2	2	3	3	5	4	2	1	4	3	5	1	2	3	4	4	3	2	4	4	4	3
1	19	1	1	2	2	1	3	1	5	2	1	3	1	4	1	1	5	4	5	3	1	1	5	2	4
2	18	1	1	2	2	3	3	2	3	4	2	3	5	5	3	3	1	4	2	5	2	1	5	1	4
2	19	1	2	2	2	4	1	3	2	5	3	3	3	3	4	3	3	3	3	3	3	3	3	3	3
1	25	1	1	2	1	3	3	4	3	5	2	1	2	3	5	4	3	5	3	3	1	1	5	1	5
1	33	2	1	1	2	1	1	3	2	3	1	3	3	3	3	3	3	3	3	3	1	3	3	3	3
2	20	1	3	2	2	2	4	1	5	5	4	5	1	5	1	2	5	1	5	2	2	2	2	1	1
2	25	1	4	2	1	2	4	4	3	3	4	3	3	4	2	3	3	3	3	3	1	5	3	5	1
1	18	1	1	2	2	1	3	3	5	2	2	5	3	5	1	2	5	3	5	2	1	4	4	3	3
2	21	1	1	2	2	3	4	3	5	3	4	4	4	5	3	4	3	3	3	3	3	3	3	3	3
2	20	1	3	2	2	2	4	4	4	3	3	4	2	5	1	2	3	3	3	3	3	3	3	3	3
2	26	2	7	2	2	3	2	5	2	4	4	5	3	5	1	4	5	4	3	1	2	1	3	2	3
2	30	1	4	2	2	4	3	5	3	2	2	3	4	2	2	4	1	5	1	3	2	1	5	1	5
1	24	1	4	2	1	4	2	4	2	1	1	1	3	5	1	2	5	2	5	1	3	1	4	2	1
2	18	1	1	2	2	2	3	3	3	3	2	4	3	4	2	1	3	3	2	3	1	2	4	2	5
2	18	1	1	2	2	4	3	5	4	5	4	4	3	4	4	3	3	3	3	5	3	4	2	5	5
1	29	2	1	2	1	3	3	4	3	5	2	2	2	4	2	2	2	3	3	4	4	1	2	2	4
2	21	1	4	2	1	4	3	5	3	2	2	4	1	5	1	4	4	4	4	2	4	2	2	3	2
1	57	1	3	2	1	3	1	3	1	5	1	1	3	1	5	2	2	3	2	4	1	1	5	1	5
1	20	1	3	2	2	3	4	3	4	2	2	5	2	5	1	4	4	4	4	3	3	2	4	2	4
2	19	1	1	2	2	4	4	2	5	3	3	3	4	3	2	3	2	5	5	5	5	3	4	4	5
2	26	1	5	2	1	4	4	4	5	1	2	4	4	5	1	4	3	4	2	2	4	1	2	1	3
1	18	1	1	2	2	4	4	3	4	3	3	3	3	3	3	3	3	3	3	3	3	3	3	3	3
2	20	1	3	2	2	2	4	3	4	1	1	5	2	5	1	1	5	2	5	1	4	2	3	2	4
1	52	3	2	2	1	3	3	3	4	1	2	2	2	2	1	1	1	1	1	1	2	1	3	1	1
2	19	1	2	2	1	4	3	3	4	3	3	4	2	4	2	4	4	2	3	2	3	3	3	3	3
2	31	1	1	2	2	3	4	2	3	1	2	4	3	4	1	2	4	3	4	1	2	1	4	1	1
1	26	2	1	2	1	5	3	4	4	4	2	4	2	4	2	2	4	2	4	2	3	2	3	2	5
2	23	1	5	2	2	4	2	5	2	2	3	4	3	4	1	4	3	3	3	2	4	3	4	3	3
2	19	1	2	2	2	3	2	4	2	3	1	3	3	2	3	3	2	3	2	4	3	1	4	1	4
2	21	1	1	2	2	2	4	5	4	2	1	2	2	2	3	4	5	3	4	3	3	1	5	1	5
2	24	2	6	1	1	1	2	2	5	2	3	3	3	3	3	3	3	3	3	3	3	3	3	3	3
1	22	1	3	2	2	4	3	2	3	3	3	3	1	5	3	3	3	1	1	5	3	3	3	3	3
1	23	1	4	2	2	4	4	3	5	3	3	5	3	5	1	3	4	3	4	1	4	1	3	1	4
1	29	1	11	2	1	4	1	5	3	5	3	2	1	2	5	4	1	4	3	5	5	1	5	1	5
2	21	1	4	2	2	4	3	5	4	3	3	1	4	1	4	4	3	4	3	1	5	1	5	1	4
2	21	1	3	2	2	2	5	1	5	1	2	5	1	5	1	1	5	1	5	1	3	1	2	2	5
2	56	1	4	2	2	3	3	4	4	2	2	2	5	2	2	2	1	3	1	2	3	1	4	1	2
2	25	1	4	2	2	3	4	3	4	2	3	4	3	4	1	4	5	3	5	1	3	2	4	3	2
1	44	2	1	2	1	2	2	5	3	2	2	1	5	1	5	2	2	5	1	4	3	2	4	3	3
2	25	1	4	2	1	5	5	5	5	3	1	1	1	1	1	2	3	1	3	1	3	1	2	2	1
1	38	1	5	2	1	1	3	3	4	2	2	3	3	5	1	2	3	3	4	2	1	1	3	1	5
1	65	2	5	2	2	3	5	4	5	4	4	4	2	5	1	3	3	2	4	1	4	4	2	4	1
2	18	1	1	2	2	4	3	5	3	2	1	1	2	2	5	3	4	3	4	3	3	1	4	1	5
2	22	1	4	2	2	5	4	3	5	3	2	5	1	4	1	3	4	1	4	5	5	1	1	5	1
1	68	2	6	2	2	4	4	2	4	2	3	4	2	4	1	3	4	2	4	2	2	2	3	2	4
1	19	1	2	2	2	3	3	2	2	4	2	3	2	5	1	3	4	2	4	2	2	2	4	1	3
1	22	1	5	2	2	3	3	4	2	4	3	4	4	5	1	3	4	2	4	1	4	2	3	2	2
2	26	1	2	2	2	2	2	3	3	1	2	5	2	5	1	2	3	2	3	1	2	1	4	1	1
1	39	1	1	2	1	3	1	4	2	3	3	2	4	3	2	2	2	4	1	3	2	2	3	2	4
2	18	1	1	2	2	2	5	5	4	2	1	4	2	5	4	1	1	4	2	3	2	3	4	4	4
1	18	1	1	2	2	4	2	4	2	4	3	3	2	4	2	3	3	2	2	2	3	2	4	1	4
2	18	1	1	2	2	2	3	5	3	2	1	4	1	4	1	5	3	1	5	1	2	5	4	5	1
2	18	1	1	2	2	2	3	2	4	4	2	3	4	4	3	3	3	3	3	2	1	3	4	2	2
1	23	1	3	2	2	5	1	2	1	5	3	1	3	1	5	4	1	3	1	5	5	1	4	1	5
2	28	3	10	2	1	5	4	5	5	1	3	5	4	5	1	4	5	5	5	1	4	3	3	2	1
1	27	3	9	2	2	2	2	5	1	3	2	2	2	3	2	2	2	2	1	2	4	4	2	3	1
2	18	1	1	2	2	1	4	3	4	3	2	4	3	3	2	1	4	3	3	2	3	2	4	2	4
1	22	1	5	2	2	4	3	4	3	4	3	2	2	3	2	3	4	3	4	3	4	2	2	2	4
2	18	1	1	2	2	2	3	3	3	3	2	2	3	4	4	2	3	3	4	4	2	2	4	3	4
1	23	3	5	2	1	4	2	4	2	1	4	1	2	1	5	4	2	2	1	1	4	1	2	1	5
2	20	1	3	2	2	4	4	5	4	2	2	1	2	3	4	4	3	4	5	4	2	1	4	2	4
2	23	1	5	2	1	4	1	3	4	2	2	1	3	3	1	3	4	3	4	2	5	4	2	4	2
2	28	1	5	1	1	4	3	3	4	3	4	5	3	5	2	4	3	3	3	3	2	3	3	3	3
2	56	3	15	2	2	5	1	3	2	1	2	1	3	3	2	3	2	2	1	1	4	1	4	1	1
1	31	1	1	2	2	4	1	2	5	4	3	5	1	5	1	3	2	2	5	3	3	2	1	5	1
1	19	1	2	2	2	4	2	3	3	4	4	3	2	4	1	4	1	3	2	4	4	1	1	2	5
2	24	1	1	2	2	4	5	2	5	5	4	4	1	5	5	4	4	1	4	5	2	3	4	3	5
2	22	1	4	2	1	3	2	3	2	3	2	1	3	1	2	3	1	3	1	2	3	1	4	1	2
2	19	1	1	2	1	2	4	5	3	4	1	2	5	3	4	1	2	5	3	4	1	2	3	2	3
2	29	2	1	2	2	3	1	3	1	1	5	3	3	2	1	3	1	3	1	1	4	1	3	1	1
2	28	3	10	1	1	3	2	4	3	2	3	1	3	1	3	2	1	3	1	3	3	1	4	1	3
1	27	1	4	2	2	4	3	2	5	1	2	2	3	4	1	3	3	3	5	1	3	1	3	1	1
2	38	3	9	2	1	4	1	4	2	5	2	1	3	1	5	2	1	3	1	5	3	2	2	2	3
1	20	1	3	2	2	4	3	4	5	4	4	4	2	5	1	3	2	2	5	3	2	1	4	3	5
2	27	1	2	1	2	2	1	3	3	3	2	3	3	3	3	4	5	3	4	2	2	4	5	3	3
2	25	1	8	2	1	4	3	4	4	3	3	5	2	5	1	3	3	4	4	3	4	1	4	2	5
2	19	1	2	2	2	3	4	4	3	2	2	2	2	2	2	3	3	3	3	3	1	1	3	1	4
1	28	1	2	2	2	3	4	3	4	4	3	4	3	5	4	3	4	5	5	4	3	2	3	2	3
2	44	3	1	2	1	4	3	4	5	5	4	3	4	5	5	4	3	4	4	5	3	1	5	1	2
2	31	2	1	2	1	2	3	4	4	1	2	3	1	5	1	1	3	2	3	1	1	3	3	3	1
2	54	2	10	2	2	4	1	2	1	4	4	1	2	1	4	4	1	2	1	4	4	1	2	1	4
1	20	1	1	2	1	3	4	2	4	3	2	4	2	3	1	3	4	2	3	2	2	2	2	5	3
1	25	3	7	2	1	4	3	2	4	3	3	2	2	4	4	2	2	2	2	2	2	1	4	1	4
1	20	1	1	2	2	4	3	4	4	2	2	3	2	5	2	4	4	2	4	2	2	3	5	5	2
2	29	1	7	2	1	1	4	3	4	1	1	4	1	4	1	1	5	1	4	1	3	1	1	1	3
2	18	1	1	2	2	2	4	5	4	1	2	2	3	3	5	2	3	5	3	2	1	1	5	1	5
2	22	1	5	2	2	4	3	5	2	3	2	3	2	3	1	3	3	2	4	2	2	1	5	2	4
2	23	1	6	2	1	1	3	2	3	3	1	5	1	5	1	1	1	1	1	1	1	1	3	1	5
2	25	2	1	2	2	5	1	5	1	3	4	1	2	4	1	5	1	3	1	1	3	1	3	1	4
2	22	2	5	2	1	1	5	3	5	4	1	5	1	5	1	1	3	1	3	1	1	1	5	1	5
1	36	1	2	2	2	3	1	4	2	4	3	1	3	2	4	4	2	4	2	4	4	2	4	2	4
1	18	1	1	2	2	2	3	2	4	2	1	2	4	2	1	2	2	1	1	4	2	1	2	1	5
2	24	2	4	2	2	2	3	4	3	2	2	1	2	5	4	2	3	2	4	3	3	3	2	4	3
2	18	1	1	2	2	3	3	1	4	1	1	3	1	3	1	4	3	1	3	1	1	1	3	1	5
2	28	3	8	1	1	5	5	5	5	1	3	1	3	3	1	4	3	4	2	1	4	1	2	4	1
2	24	1	5	2	2	1	4	3	4	3	2	5	3	5	2	3	5	1	5	2	1	5	4	5	1
2	18	1	1	2	2	2	4	3	4	3	4	5	2	5	1	2	4	3	3	4	1	2	5	2	5
2	23	1	5	2	2	2	3	3	5	3	1	3	4	5	3	1	3	3	4	3	1	1	3	1	3
2	18	1	1	2	2	4	4	3	4	4	4	3	4	3	3	3	3	3	3	4	4	4	4	4	3
2	43	1	5	2	1	4	3	5	3	3	3	3	5	3	3	3	3	5	3	3	3	1	5	1	3
1	18	1	1	2	2	3	2	4	1	3	3	5	3	4	2	3	4	4	4	2	3	2	4	2	2
2	18	1	1	2	2	4	5	3	4	3	3	5	2	5	2	3	4	4	4	3	1	3	5	4	4
2	18	1	1	2	2	4	2	5	1	5	3	4	3	4	1	3	1	5	1	5	2	1	3	1	5
2	41	1	23	2	1	3	2	4	3	4	1	1	3	1	4	2	2	4	2	3	3	2	5	1	4
2	20	1	1	2	2	3	3	5	2	3	3	5	4	5	1	2	3	3	3	3	1	1	3	1	5
1	56	2	2	2	1	1	1	5	1	5	2	2	4	2	1	2	2	4	2	4	4	2	1	1	5
2	21	1	1	2	2	3	3	2	4	1	2	2	3	4	1	3	4	2	4	1	1	2	2	2	4
1	19	1	1	2	1	3	4	5	4	5	3	3	5	5	2	4	3	3	3	4	2	1	5	2	5
2	18	1	1	2	2	2	2	5	1	4	3	4	3	4	1	2	3	4	4	1	2	4	4	5	1
2	25	1	1	2	2	1	5	3	4	1	1	1	4	4	4	2	4	2	4	2	1	5	5	5	1
2	18	1	1	2	2	4	3	5	2	1	3	4	1	3	1	4	5	2	5	1	4	1	5	1	4
2	21	1	4	2	2	3	2	3	2	2	1	2	4	1	2	1	1	4	1	2	1	1	2	1	2
2	24	1	1	2	2	3	3	3	5	2	3	3	3	5	2	3	3	3	5	2	1	1	4	1	4
2	40	2	1	2	2	3	4	3	4	3	3	2	2	2	3	3	1	2	1	3	2	2	3	2	3
2	24	1	5	2	1	5	5	4	4	4	3	5	3	4	3	3	4	4	4	1	2	3	5	3	1
2	18	1	1	2	2	3	3	5	3	3	3	4	5	5	2	3	3	4	5	3	3	3	4	4	1
2	22	1	1	2	2	3	4	5	2	1	1	2	5	2	1	4	3	5	3	1	1	1	5	1	1
1	27	2	6	2	2	4	2	4	2	2	1	4	2	5	1	4	4	2	5	1	4	2	4	4	4
1	20	1	3	2	2	2	3	2	3	2	2	3	1	4	1	2	4	1	5	1	1	3	3	4	2
2	26	1	7	2	2	4	5	5	5	1	2	5	3	5	1	3	3	3	5	1	3	1	2	1	5
2	18	1	1	2	2	1	1	5	3	4	1	2	4	4	3	1	3	2	3	3	3	3	3	3	3
1	31	2	6	2	1	3	3	3	5	1	3	3	3	5	1	2	3	1	5	1	1	3	5	5	1
2	22	2	5	2	2	1	5	3	4	3	2	3	1	4	3	2	2	3	3	3	2	4	4	3	4
2	22	1	1	2	2	3	3	3	3	2	2	4	4	4	1	3	3	3	4	2	1	1	4	2	3
1	19	1	1	2	2	4	5	3	5	2	2	5	1	5	1	3	5	1	5	1	2	4	2	3	1
2	19	1	1	2	1	4	4	2	5	5	2	3	4	2	2	3	4	4	3	3	4	1	2	1	3
2	21	1	4	2	2	2	5	4	5	2	2	4	1	5	1	3	5	2	4	1	1	3	4	3	3
1	28	1	1	2	2	1	1	3	2	5	1	2	1	3	5	1	3	1	3	3	1	2	5	2	3
2	25	2	1	2	1	1	4	5	4	5	1	5	2	4	1	1	1	2	2	2	1	1	5	1	5
2	21	1	3	2	2	2	5	5	3	2	2	1	4	2	1	3	3	4	4	1	4	1	2	2	2
1	20	1	3	2	2	4	4	2	4	3	4	1	2	1	5	4	5	2	5	3	5	1	2	1	5
2	18	1	1	2	2	3	2	3	2	4	3	4	2	5	1	3	3	4	2	4	3	1	2	1	5
2	18	1	1	2	2	2	3	4	5	2	4	4	2	5	1	2	4	1	4	2	1	2	4	1	5
2	36	2	1	2	1	4	4	4	5	1	4	1	3	4	1	4	1	3	2	1	4	1	4	2	1
1	24	1	1	2	2	2	3	3	5	1	3	4	4	4	1	3	5	3	5	1	1	3	4	2	2
2	20	1	3	2	2	3	4	5	4	5	3	5	2	5	5	4	5	2	5	4	1	3	5	2	5
2	23	1	3	2	2	5	3	5	3	5	2	2	4	1	1	4	1	4	1	5	5	1	3	2	4
2	29	1	1	2	2	3	1	3	1	5	1	2	5	1	5	4	2	4	2	4	1	1	3	1	4
1	23	1	4	2	1	3	3	5	3	3	2	1	1	1	1	2	3	1	4	4	4	3	3	3	4
1	55	2	1	2	2	3	1	5	1	5	2	1	4	1	4	1	1	5	1	5	2	1	5	1	5
2	59	2	6	2	1	3	1	5	1	5	3	5	5	5	1	3	5	5	5	1	4	1	4	2	5
2	20	1	3	2	2	1	3	3	4	2	3	4	3	5	3	3	4	2	4	3	2	2	4	1	5
2	20	1	3	2	2	1	3	3	3	1	1	2	4	1	1	1	1	5	1	1	1	1	5	1	1
2	18	1	1	2	1	4	4	3	4	3	3	4	2	4	2	4	4	2	4	1	3	2	4	2	2
2	24	3	6	2	2	3	5	2	5	1	2	4	1	4	1	3	4	1	5	1	2	3	2	4	1
1	43	1	2	2	2	1	5	1	5	2	1	4	1	5	2	1	5	1	5	2	1	5	1	5	2
