# Supplementary material for: Students’ Perceptions of University Corruption in a Spanish Public University: A Path Analysis
Source: Front Psychol. 2022 Apr 19;13:842345. doi: 10.3389/fpsyg.2022.842345 (PMC9066151; doi:10.3389/fpsyg.2022.842345)
Supplement: Supplementary file 1 [file Data_Sheet_1.ZIP › Base de datos/favoritismo (alternativo).dgm]

VERSION 1.0.0
INPUT
TITLE:
 FAVORITISMO (modelo alternativo)

DATA:
 FILE IS basededatos.dat;
VARIABLE:
  NAMES ARE Sexo Edad Tipo_est Ans_est Grup_inv Trabajo
  fav_fre fav_jus fav_rie fav_int fav_den
  sob_fre sob_jus sob_rie sob_int sob_den
  frau_fre frau_jus frau_rie frau_int frau_den
  malv_fre malv_jus malv_rie malv_int malv_den;
  MISSING IS ALL (-999);
  USEVAR= fav_fre fav_jus fav_rie fav_int fav_den;
ANALYSIS:
    TYPE IS GENERAL;
OUTPUT:
 SAMPSTAT STDYX;
MODEL:
 fav_int ON fav_rie fav_fre fav_jus;
 fav_den ON fav_int fav_jus fav_rie;
 fav_jus WITH fav_rie;
INPUT_END
2
2
0
2
1
GENERAL
0
4
0
1
fav_int fav_den fav_jus fav_rie fav_fre
3
1 2 0 0 0
0
0
1 1 fav_rie fav_int   -0.189    0.026
1 1 fav_fre fav_int    0.048    0.024
1 1 fav_jus fav_int    0.646    0.024
1 1 fav_int fav_den   -0.274    0.046
1 1 fav_jus fav_den   -0.186    0.045
1 1 fav_rie fav_den    0.046    0.038
2 1 fav_jus fav_rie   -0.231    0.044
4 1 fav_int    0.737    0.034
4 1 fav_den    1.478    0.068
5 1 fav_jus    1.450    0.067
5 1 fav_rie    1.219    0.056
11 1 fav_rie fav_int   -0.174    0.024
11 1 fav_fre fav_int    0.047    0.023
11 1 fav_jus fav_int    0.647    0.019
11 1 fav_int fav_den   -0.249    0.041
11 1 fav_jus fav_den   -0.169    0.041
11 1 fav_rie fav_den    0.038    0.031
12 1 fav_jus fav_rie   -0.174    0.032
14 1 fav_int    0.510    0.023
14 1 fav_den    0.843    0.022
15 1 fav_jus    1.000    0.000
15 1 fav_rie    1.000    0.000
31 1 fav_rie fav_int   -0.189    0.026
31 1 fav_fre fav_int    0.048    0.024
31 1 fav_jus fav_int    0.646    0.024
31 1 fav_int fav_den   -0.274    0.046
31 1 fav_jus fav_den   -0.186    0.045
31 1 fav_rie fav_den    0.046    0.038
32 1 fav_jus fav_rie   -0.231    0.044
34 1 fav_int    0.737    0.034
34 1 fav_den    1.478    0.068
35 1 fav_jus    1.450    0.067
35 1 fav_rie    1.219    0.056
