# Supplementary material for: Students’ Perceptions of University Corruption in a Spanish Public University: A Path Analysis
Source: Front Psychol. 2022 Apr 19;13:842345. doi: 10.3389/fpsyg.2022.842345 (PMC9066151; doi:10.3389/fpsyg.2022.842345)
Supplement: Supplementary file 1 [file Data_Sheet_1.ZIP › Base de datos/favoritismo (alternativo).out]

Mplus VERSION 7
MUTHEN & MUTHEN
03/10/2021  10:27 AM

INPUT INSTRUCTIONS

  TITLE: FAVORITISMO (modelo alternativo)

  DATA:
   FILE IS basededatos.dat;

  VARIABLE:
    NAMES ARE Sexo Edad Tipo_est Ans_est Grup_inv Trabajo
    fav_fre fav_jus fav_rie fav_int fav_den
    sob_fre sob_jus sob_rie sob_int sob_den
    frau_fre frau_jus frau_rie frau_int frau_den
    malv_fre malv_jus malv_rie malv_int malv_den;

    MISSING IS ALL (-999);
    USEVAR= fav_fre fav_jus fav_rie fav_int fav_den;


  ANALYSIS:
      TYPE IS GENERAL;


  MODEL:

   fav_int ON fav_rie fav_fre fav_jus; !predicci�n de la intenci�n
   fav_den ON fav_int fav_jus fav_rie; !predicci�n de la denuncia
   fav_jus WITH fav_rie; !covarianza

  OUTPUT: SAMPSTAT STDYX;


INPUT READING TERMINATED NORMALLY


FAVORITISMO (modelo alternativo)

SUMMARY OF ANALYSIS

Number of groups                                                 1
Number of observations                                         933

Number of dependent variables                                    2
Number of independent variables                                  3
Number of continuous latent variables                            0

Observed dependent variables

  Continuous
   FAV_INT     FAV_DEN

Observed independent variables
   FAV_FRE     FAV_JUS     FAV_RIE


Estimator                                                       ML
Information matrix                                        OBSERVED
Maximum number of iterations                                  1000
Convergence criterion                                    0.500D-04
Maximum number of steepest descent iterations                   20
Maximum number of iterations for H1                           2000
Convergence criterion for H1                             0.100D-03

Input data file(s)
  basededatos.dat

Input data format  FREE


SUMMARY OF DATA

     Number of missing data patterns             1


COVARIANCE COVERAGE OF DATA

Minimum covariance coverage value   0.100


     PROPORTION OF DATA PRESENT


           Covariance Coverage
              FAV_INT       FAV_DEN       FAV_JUS       FAV_RIE       FAV_FRE
              ________      ________      ________      ________      ________
 FAV_INT        1.000
 FAV_DEN        1.000         1.000
 FAV_JUS        1.000         1.000         1.000
 FAV_RIE        1.000         1.000         1.000         1.000
 FAV_FRE        1.000         1.000         1.000         1.000         1.000


SAMPLE STATISTICS


     ESTIMATED SAMPLE STATISTICS


           Means
              FAV_INT       FAV_DEN       FAV_JUS       FAV_RIE       FAV_FRE
              ________      ________      ________      ________      ________
      1         3.519         2.835         3.165         3.564         3.066


           Covariances
              FAV_INT       FAV_DEN       FAV_JUS       FAV_RIE       FAV_FRE
              ________      ________      ________      ________      ________
 FAV_INT        1.439
 FAV_DEN       -0.594         1.752
 FAV_JUS        0.977        -0.548         1.450
 FAV_RIE       -0.378         0.202        -0.231         1.219
 FAV_FRE        0.001         0.195        -0.087         0.043         1.355


           Correlations
              FAV_INT       FAV_DEN       FAV_JUS       FAV_RIE       FAV_FRE
              ________      ________      ________      ________      ________
 FAV_INT        1.000
 FAV_DEN       -0.374         1.000
 FAV_JUS        0.676        -0.344         1.000
 FAV_RIE       -0.286         0.138        -0.174         1.000
 FAV_FRE        0.001         0.127        -0.062         0.033         1.000


     MAXIMUM LOG-LIKELIHOOD VALUE FOR THE UNRESTRICTED (H1) MODEL IS   -7042.324


THE MODEL ESTIMATION TERMINATED NORMALLY


MODEL FIT INFORMATION

Number of Free Parameters                       15

Loglikelihood

          H0 Value                       -5586.363
          H1 Value                       -5576.855

Information Criteria

          Akaike (AIC)                   11202.726
          Bayesian (BIC)                 11275.302
          Sample-Size Adjusted BIC       11227.663
            (n* = (n + 2) / 24)

Chi-Square Test of Model Fit

          Value                             19.016
          Degrees of Freedom                     3
          P-Value                           0.0003

RMSEA (Root Mean Square Error Of Approximation)

          Estimate                           0.076
          90 Percent C.I.                    0.046  0.110
          Probability RMSEA <= .05           0.078

CFI/TLI

          CFI                                0.980
          TLI                                0.953

Chi-Square Test of Model Fit for the Baseline Model

          Value                            798.777
          Degrees of Freedom                     7
          P-Value                           0.0000

SRMR (Standardized Root Mean Square Residual)

          Value                              0.036


MODEL RESULTS

                                                    Two-Tailed
                    Estimate       S.E.  Est./S.E.    P-Value

 FAV_INT  ON
    FAV_RIE           -0.189      0.026     -7.323      0.000
    FAV_FRE            0.048      0.024      1.992      0.046
    FAV_JUS            0.646      0.024     27.228      0.000

 FAV_DEN  ON
    FAV_INT           -0.274      0.046     -5.929      0.000
    FAV_JUS           -0.186      0.045     -4.148      0.000
    FAV_RIE            0.046      0.038      1.211      0.226

 FAV_JUS  WITH
    FAV_RIE           -0.231      0.044     -5.236      0.000

 Means
    FAV_JUS            3.165      0.039     80.294      0.000
    FAV_RIE            3.564      0.036     98.588      0.000

 Intercepts
    FAV_INT            2.000      0.152     13.149      0.000
    FAV_DEN            4.227      0.211     20.010      0.000

 Variances
    FAV_JUS            1.450      0.067     21.599      0.000
    FAV_RIE            1.219      0.056     21.599      0.000

 Residual Variances
    FAV_INT            0.737      0.034     21.599      0.000
    FAV_DEN            1.478      0.068     21.599      0.000


STANDARDIZED MODEL RESULTS


STDYX Standardization

                                                    Two-Tailed
                    Estimate       S.E.  Est./S.E.    P-Value

 FAV_INT  ON
    FAV_RIE           -0.174      0.024     -7.347      0.000
    FAV_FRE            0.047      0.023      1.997      0.046
    FAV_JUS            0.647      0.019     34.717      0.000

 FAV_DEN  ON
    FAV_INT           -0.249      0.041     -6.025      0.000
    FAV_JUS           -0.169      0.041     -4.179      0.000
    FAV_RIE            0.038      0.031      1.212      0.226

 FAV_JUS  WITH
    FAV_RIE           -0.174      0.032     -5.481      0.000

 Means
    FAV_JUS            2.629      0.069     38.041      0.000
    FAV_RIE            3.228      0.082     39.566      0.000

 Intercepts
    FAV_INT            1.663      0.142     11.756      0.000
    FAV_DEN            3.193      0.158     20.261      0.000

 Variances
    FAV_JUS            1.000      0.000    999.000    999.000
    FAV_RIE            1.000      0.000    999.000    999.000

 Residual Variances
    FAV_INT            0.510      0.023     21.759      0.000
    FAV_DEN            0.843      0.022     38.488      0.000


R-SQUARE

    Observed                                        Two-Tailed
    Variable        Estimate       S.E.  Est./S.E.    P-Value

    FAV_INT            0.490      0.023     20.943      0.000
    FAV_DEN            0.157      0.022      7.167      0.000


QUALITY OF NUMERICAL RESULTS

     Condition Number for the Information Matrix              0.969E-03
       (ratio of smallest to largest eigenvalue)


DIAGRAM INFORMATION

  Use View Diagram under the Diagram menu in the Mplus Editor to view the diagram.
  If running Mplus from the Mplus Diagrammer, the diagram opens automatically.

  Diagram output
    e:\documentos (nuevo 2)\doctorado\tesis\art. sustainability\base de datos\favoritismo (alternati

     Beginning Time:  10:27:27
        Ending Time:  10:27:27
       Elapsed Time:  00:00:00


MUTHEN & MUTHEN
3463 Stoner Ave.
Los Angeles, CA  90066

Tel: (310) 391-9971
Fax: (310) 391-8971
Web: www.StatModel.com
Support: Support@StatModel.com

Copyright (c) 1998-2012 Muthen & Muthen
