# Supplementary material for: Students’ Perceptions of University Corruption in a Spanish Public University: A Path Analysis
Source: Front Psychol. 2022 Apr 19;13:842345. doi: 10.3389/fpsyg.2022.842345 (PMC9066151; doi:10.3389/fpsyg.2022.842345)
Supplement: Supplementary file 1 [file Data_Sheet_1.ZIP › Base de datos/fraude (alternativo).dgm]

VERSION 1.0.0
INPUT
TITLE:
 FRAUDE (modelo alternativo)

DATA:
 FILE IS basededatos.dat;
VARIABLE:
  NAMES ARE Sexo Edad Tipo_est Ans_est Grup_inv Trabajo
  fav_fre fav_jus fav_rie fav_int fav_den
  sob_fre sob_jus sob_rie sob_int sob_den
  frau_fre frau_jus frau_rie frau_int frau_den
  malv_fre malv_jus malv_rie malv_int malv_den;
  MISSING IS ALL (-999);
  USEVAR= frau_fre frau_jus frau_rie frau_int frau_den;
ANALYSIS:
    TYPE IS GENERAL;
OUTPUT:
 SAMPSTAT STDYX;
MODEL:
 frau_int ON frau_rie frau_fre frau_jus;
 frau_den ON frau_int frau_jus frau_rie;
 frau_jus WITH frau_rie;
INPUT_END
2
2
0
2
1
GENERAL
0
4
0
1
frau_int frau_den frau_jus frau_rie frau_fre
3
1 2 0 0 0
0
0
1 1 frau_rie frau_int   -0.104    0.025
1 1 frau_fre frau_int    0.022    0.026
1 1 frau_jus frau_int    0.767    0.024
1 1 frau_int frau_den   -0.103    0.047
1 1 frau_jus frau_den   -0.280    0.049
1 1 frau_rie frau_den    0.178    0.037
2 1 frau_jus frau_rie   -0.299    0.046
4 1 frau_int    0.715    0.033
4 1 frau_den    1.478    0.068
5 1 frau_jus    1.471    0.068
5 1 frau_rie    1.270    0.059
11 1 frau_rie frau_int   -0.092    0.022
11 1 frau_fre frau_int    0.019    0.022
11 1 frau_jus frau_int    0.726    0.016
11 1 frau_int frau_den   -0.099    0.045
11 1 frau_jus frau_den   -0.256    0.045
11 1 frau_rie frau_den    0.151    0.031
12 1 frau_jus frau_rie   -0.219    0.031
14 1 frau_int    0.435    0.021
14 1 frau_den    0.840    0.022
15 1 frau_jus    1.000    0.000
15 1 frau_rie    1.000    0.000
31 1 frau_rie frau_int   -0.104    0.025
31 1 frau_fre frau_int    0.022    0.026
31 1 frau_jus frau_int    0.767    0.024
31 1 frau_int frau_den   -0.103    0.047
31 1 frau_jus frau_den   -0.280    0.049
31 1 frau_rie frau_den    0.178    0.037
32 1 frau_jus frau_rie   -0.299    0.046
34 1 frau_int    0.715    0.033
34 1 frau_den    1.478    0.068
35 1 frau_jus    1.471    0.068
35 1 frau_rie    1.270    0.059
