# Supplementary material for: Students’ Perceptions of University Corruption in a Spanish Public University: A Path Analysis
Source: Front Psychol. 2022 Apr 19;13:842345. doi: 10.3389/fpsyg.2022.842345 (PMC9066151; doi:10.3389/fpsyg.2022.842345)
Supplement: Supplementary file 1 [file Data_Sheet_1.ZIP › Base de datos/fraude (alternativo).out]

Mplus VERSION 7
MUTHEN & MUTHEN
03/10/2021  10:31 AM

INPUT INSTRUCTIONS

  TITLE: FRAUDE (modelo alternativo)

  DATA:
   FILE IS basededatos.dat;

  VARIABLE:
    NAMES ARE Sexo Edad Tipo_est Ans_est Grup_inv Trabajo
    fav_fre fav_jus fav_rie fav_int fav_den
    sob_fre sob_jus sob_rie sob_int sob_den
    frau_fre frau_jus frau_rie frau_int frau_den
    malv_fre malv_jus malv_rie malv_int malv_den;

    MISSING IS ALL (-999);
    USEVAR= frau_fre frau_jus frau_rie frau_int frau_den;


  ANALYSIS:
      TYPE IS GENERAL;


  MODEL:

   frau_int ON frau_rie frau_fre frau_jus; !predicci�n de la intenci�n
   frau_den ON frau_int frau_jus frau_rie; !predicci�n de la denuncia
   frau_jus WITH frau_rie; !covarianza

  OUTPUT: SAMPSTAT STDYX;


INPUT READING TERMINATED NORMALLY


FRAUDE (modelo alternativo)

SUMMARY OF ANALYSIS

Number of groups                                                 1
Number of observations                                         933

Number of dependent variables                                    2
Number of independent variables                                  3
Number of continuous latent variables                            0

Observed dependent variables

  Continuous
   FRAU_INT    FRAU_DEN

Observed independent variables
   FRAU_FRE    FRAU_JUS    FRAU_RIE


Estimator                                                       ML
Information matrix                                        OBSERVED
Maximum number of iterations                                  1000
Convergence criterion                                    0.500D-04
Maximum number of steepest descent iterations                   20
Maximum number of iterations for H1                           2000
Convergence criterion for H1                             0.100D-03

Input data file(s)
  basededatos.dat

Input data format  FREE


SUMMARY OF DATA

     Number of missing data patterns             1


COVARIANCE COVERAGE OF DATA

Minimum covariance coverage value   0.100


     PROPORTION OF DATA PRESENT


           Covariance Coverage
              FRAU_INT      FRAU_DEN      FRAU_JUS      FRAU_RIE      FRAU_FRE
              ________      ________      ________      ________      ________
 FRAU_INT       1.000
 FRAU_DEN       1.000         1.000
 FRAU_JUS       1.000         1.000         1.000
 FRAU_RIE       1.000         1.000         1.000         1.000
 FRAU_FRE       1.000         1.000         1.000         1.000         1.000


SAMPLE STATISTICS


     ESTIMATED SAMPLE STATISTICS


           Means
              FRAU_INT      FRAU_DEN      FRAU_JUS      FRAU_RIE      FRAU_FRE
              ________      ________      ________      ________      ________
      1         3.310         2.513         3.134         2.920         2.795


           Covariances
              FRAU_INT      FRAU_DEN      FRAU_JUS      FRAU_RIE      FRAU_FRE
              ________      ________      ________      ________      ________
 FRAU_INT       1.648
 FRAU_DEN      -0.559         1.761
 FRAU_JUS       1.163        -0.584         1.471
 FRAU_RIE      -0.360         0.347        -0.299         1.270
 FRAU_FRE       0.146         0.124         0.167         0.077         1.172


           Correlations
              FRAU_INT      FRAU_DEN      FRAU_JUS      FRAU_RIE      FRAU_FRE
              ________      ________      ________      ________      ________
 FRAU_INT       1.000
 FRAU_DEN      -0.328         1.000
 FRAU_JUS       0.747        -0.363         1.000
 FRAU_RIE      -0.249         0.232        -0.219         1.000
 FRAU_FRE       0.105         0.087         0.127         0.063         1.000


     MAXIMUM LOG-LIKELIHOOD VALUE FOR THE UNRESTRICTED (H1) MODEL IS   -6967.960


THE MODEL ESTIMATION TERMINATED NORMALLY


MODEL FIT INFORMATION

Number of Free Parameters                       15

Loglikelihood

          H0 Value                       -5589.851
          H1 Value                       -5569.871

Information Criteria

          Akaike (AIC)                   11209.701
          Bayesian (BIC)                 11282.277
          Sample-Size Adjusted BIC       11234.639
            (n* = (n + 2) / 24)

Chi-Square Test of Model Fit

          Value                             39.960
          Degrees of Freedom                     3
          P-Value                           0.0000

RMSEA (Root Mean Square Error Of Approximation)

          Estimate                           0.115
          90 Percent C.I.                    0.085  0.148
          Probability RMSEA <= .05           0.000

CFI/TLI

          CFI                                0.961
          TLI                                0.909

Chi-Square Test of Model Fit for the Baseline Model

          Value                            959.107
          Degrees of Freedom                     7
          P-Value                           0.0000

SRMR (Standardized Root Mean Square Residual)

          Value                              0.042


MODEL RESULTS

                                                    Two-Tailed
                    Estimate       S.E.  Est./S.E.    P-Value

 FRAU_INT ON
    FRAU_RIE          -0.104      0.025     -4.117      0.000
    FRAU_FRE           0.022      0.026      0.856      0.392
    FRAU_JUS           0.767      0.024     32.457      0.000

 FRAU_DEN ON
    FRAU_INT          -0.103      0.047     -2.181      0.029
    FRAU_JUS          -0.280      0.049     -5.661      0.000
    FRAU_RIE           0.178      0.037      4.875      0.000

 FRAU_JUS WITH
    FRAU_RIE          -0.299      0.046     -6.527      0.000

 Means
    FRAU_JUS           3.134      0.040     78.933      0.000
    FRAU_RIE           2.920      0.037     79.132      0.000

 Intercepts
    FRAU_INT           1.147      0.130      8.828      0.000
    FRAU_DEN           3.211      0.179     17.976      0.000

 Variances
    FRAU_JUS           1.471      0.068     21.599      0.000
    FRAU_RIE           1.270      0.059     21.599      0.000

 Residual Variances
    FRAU_INT           0.715      0.033     21.599      0.000
    FRAU_DEN           1.478      0.068     21.599      0.000


STANDARDIZED MODEL RESULTS


STDYX Standardization

                                                    Two-Tailed
                    Estimate       S.E.  Est./S.E.    P-Value

 FRAU_INT ON
    FRAU_RIE          -0.092      0.022     -4.112      0.000
    FRAU_FRE           0.019      0.022      0.855      0.393
    FRAU_JUS           0.726      0.016     45.625      0.000

 FRAU_DEN ON
    FRAU_INT          -0.099      0.045     -2.185      0.029
    FRAU_JUS          -0.256      0.045     -5.742      0.000
    FRAU_RIE           0.151      0.031      4.922      0.000

 FRAU_JUS WITH
    FRAU_RIE          -0.219      0.031     -7.018      0.000

 Means
    FRAU_JUS           2.584      0.068     37.894      0.000
    FRAU_RIE           2.591      0.068     37.916      0.000

 Intercepts
    FRAU_INT           0.895      0.109      8.182      0.000
    FRAU_DEN           2.419      0.138     17.564      0.000

 Variances
    FRAU_JUS           1.000      0.000    999.000    999.000
    FRAU_RIE           1.000      0.000    999.000    999.000

 Residual Variances
    FRAU_INT           0.435      0.021     20.291      0.000
    FRAU_DEN           0.840      0.022     38.145      0.000


R-SQUARE

    Observed                                        Two-Tailed
    Variable        Estimate       S.E.  Est./S.E.    P-Value

    FRAU_INT           0.565      0.021     26.338      0.000
    FRAU_DEN           0.160      0.022      7.287      0.000


QUALITY OF NUMERICAL RESULTS

     Condition Number for the Information Matrix              0.154E-02
       (ratio of smallest to largest eigenvalue)


DIAGRAM INFORMATION

  Use View Diagram under the Diagram menu in the Mplus Editor to view the diagram.
  If running Mplus from the Mplus Diagrammer, the diagram opens automatically.

  Diagram output
    e:\documentos (nuevo 2)\doctorado\tesis\art. sustainability\base de datos\fraude (alternativo).d

     Beginning Time:  10:31:08
        Ending Time:  10:31:09
       Elapsed Time:  00:00:01


MUTHEN & MUTHEN
3463 Stoner Ave.
Los Angeles, CA  90066

Tel: (310) 391-9971
Fax: (310) 391-8971
Web: www.StatModel.com
Support: Support@StatModel.com

Copyright (c) 1998-2012 Muthen & Muthen
