# Supplementary material for: Students’ Perceptions of University Corruption in a Spanish Public University: A Path Analysis
Source: Front Psychol. 2022 Apr 19;13:842345. doi: 10.3389/fpsyg.2022.842345 (PMC9066151; doi:10.3389/fpsyg.2022.842345)
Supplement: Supplementary file 1 [file Data_Sheet_1.ZIP › Base de datos/malversación (alternativo).dgm]

VERSION 1.0.0
INPUT
TITLE:
 MALVERSACI�N (modelo alternativo)

DATA:
 FILE IS basededatos.dat;
VARIABLE:
  NAMES ARE Sexo Edad Tipo_est Ans_est Grup_inv Trabajo
  fav_fre fav_jus fav_rie fav_int fav_den
  sob_fre sob_jus sob_rie sob_int sob_den
  frau_fre frau_jus frau_rie frau_int frau_den
  malv_fre malv_jus malv_rie malv_int malv_den;
  MISSING IS ALL (-999);
  USEVAR= malv_fre malv_jus malv_rie malv_int malv_den;
ANALYSIS:
    TYPE IS GENERAL;
OUTPUT:
 SAMPSTAT STDYX;
MODEL:
 malv_int ON malv_rie malv_fre malv_jus;
 malv_den ON malv_int malv_jus malv_rie;
 malv_jus WITH malv_rie;
INPUT_END
2
2
0
2
1
GENERAL
0
4
0
1
malv_int malv_den malv_jus malv_rie malv_fre
3
1 2 0 0 0
0
0
1 1 malv_rie malv_int   -0.081    0.025
1 1 malv_fre malv_int    0.070    0.023
1 1 malv_jus malv_int    0.852    0.024
1 1 malv_int malv_den   -0.352    0.050
1 1 malv_jus malv_den   -0.240    0.056
1 1 malv_rie malv_den    0.088    0.037
2 1 malv_jus malv_rie   -0.177    0.045
4 1 malv_int    0.718    0.033
4 1 malv_den    1.669    0.077
5 1 malv_jus    1.354    0.063
5 1 malv_rie    1.348    0.062
11 1 malv_rie malv_int   -0.071    0.022
11 1 malv_fre malv_int    0.067    0.022
11 1 malv_jus malv_int    0.751    0.014
11 1 malv_int malv_den   -0.313    0.043
11 1 malv_jus malv_den   -0.189    0.044
11 1 malv_rie malv_den    0.069    0.029
12 1 malv_jus malv_rie   -0.131    0.032
14 1 malv_int    0.412    0.021
14 1 malv_den    0.761    0.024
15 1 malv_jus    1.000    0.000
15 1 malv_rie    1.000    0.000
31 1 malv_rie malv_int   -0.081    0.025
31 1 malv_fre malv_int    0.070    0.023
31 1 malv_jus malv_int    0.852    0.024
31 1 malv_int malv_den   -0.352    0.050
31 1 malv_jus malv_den   -0.240    0.056
31 1 malv_rie malv_den    0.088    0.037
32 1 malv_jus malv_rie   -0.177    0.045
34 1 malv_int    0.718    0.033
34 1 malv_den    1.669    0.077
35 1 malv_jus    1.354    0.063
35 1 malv_rie    1.348    0.062
