# Supplementary material for: Students’ Perceptions of University Corruption in a Spanish Public University: A Path Analysis
Source: Front Psychol. 2022 Apr 19;13:842345. doi: 10.3389/fpsyg.2022.842345 (PMC9066151; doi:10.3389/fpsyg.2022.842345)
Supplement: Supplementary file 1 [file Data_Sheet_1.ZIP › Base de datos/malversación (alternativo).out]

Mplus VERSION 7
MUTHEN & MUTHEN
03/10/2021  10:31 AM

INPUT INSTRUCTIONS

  TITLE: MALVERSACIÓN (modelo alternativo)

  DATA:
   FILE IS basededatos.dat;

  VARIABLE:
    NAMES ARE Sexo Edad Tipo_est Ans_est Grup_inv Trabajo
    fav_fre fav_jus fav_rie fav_int fav_den
    sob_fre sob_jus sob_rie sob_int sob_den
    frau_fre frau_jus frau_rie frau_int frau_den
    malv_fre malv_jus malv_rie malv_int malv_den;

    MISSING IS ALL (-999);
    USEVAR= malv_fre malv_jus malv_rie malv_int malv_den;


  ANALYSIS:
      TYPE IS GENERAL;


  MODEL:

   malv_int ON malv_rie malv_fre malv_jus; !predicción de la intención
   malv_den ON malv_int malv_jus malv_rie; !predicción de la denuncia
   malv_jus WITH malv_rie; !covarianza

  OUTPUT: SAMPSTAT STDYX;


INPUT READING TERMINATED NORMALLY


MALVERSACIÓN (modelo alternativo)

SUMMARY OF ANALYSIS

Number of groups                                                 1
Number of observations                                         933

Number of dependent variables                                    2
Number of independent variables                                  3
Number of continuous latent variables                            0

Observed dependent variables

  Continuous
   MALV_INT    MALV_DEN

Observed independent variables
   MALV_FRE    MALV_JUS    MALV_RIE


Estimator                                                       ML
Information matrix                                        OBSERVED
Maximum number of iterations                                  1000
Convergence criterion                                    0.500D-04
Maximum number of steepest descent iterations                   20
Maximum number of iterations for H1                           2000
Convergence criterion for H1                             0.100D-03

Input data file(s)
  basededatos.dat

Input data format  FREE


SUMMARY OF DATA

     Number of missing data patterns             1


COVARIANCE COVERAGE OF DATA

Minimum covariance coverage value   0.100


     PROPORTION OF DATA PRESENT


           Covariance Coverage
              MALV_INT      MALV_DEN      MALV_JUS      MALV_RIE      MALV_FRE
              ________      ________      ________      ________      ________
 MALV_INT       1.000
 MALV_DEN       1.000         1.000
 MALV_JUS       1.000         1.000         1.000
 MALV_RIE       1.000         1.000         1.000         1.000
 MALV_FRE       1.000         1.000         1.000         1.000         1.000


SAMPLE STATISTICS


     ESTIMATED SAMPLE STATISTICS


           Means
              MALV_INT      MALV_DEN      MALV_JUS      MALV_RIE      MALV_FRE
              ________      ________      ________      ________      ________
      1         2.203         3.222         1.929         3.636         2.606


           Covariances
              MALV_INT      MALV_DEN      MALV_JUS      MALV_RIE      MALV_FRE
              ________      ________      ________      ________      ________
 MALV_INT       1.748
 MALV_DEN      -0.921         2.196
 MALV_JUS       1.169        -0.752         1.354
 MALV_RIE      -0.287         0.262        -0.177         1.348
 MALV_FRE       0.159         0.045         0.018        -0.395         1.596


           Correlations
              MALV_INT      MALV_DEN      MALV_JUS      MALV_RIE      MALV_FRE
              ________      ________      ________      ________      ________
 MALV_INT       1.000
 MALV_DEN      -0.470         1.000
 MALV_JUS       0.760        -0.436         1.000
 MALV_RIE      -0.187         0.152        -0.131         1.000
 MALV_FRE       0.095         0.024         0.012        -0.269         1.000


     MAXIMUM LOG-LIKELIHOOD VALUE FOR THE UNRESTRICTED (H1) MODEL IS   -7155.637


THE MODEL ESTIMATION TERMINATED NORMALLY


MODEL FIT INFORMATION

Number of Free Parameters                       15

Loglikelihood

          H0 Value                       -5652.780
          H1 Value                       -5613.747

Information Criteria

          Akaike (AIC)                   11335.560
          Bayesian (BIC)                 11408.137
          Sample-Size Adjusted BIC       11360.498
            (n* = (n + 2) / 24)

Chi-Square Test of Model Fit

          Value                             78.067
          Degrees of Freedom                     3
          P-Value                           0.0000

RMSEA (Root Mean Square Error Of Approximation)

          Estimate                           0.164
          90 Percent C.I.                    0.134  0.196
          Probability RMSEA <= .05           0.000

CFI/TLI

          CFI                                0.931
          TLI                                0.839

Chi-Square Test of Model Fit for the Baseline Model

          Value                           1093.441
          Degrees of Freedom                     7
          P-Value                           0.0000

SRMR (Standardized Root Mean Square Residual)

          Value                              0.062


MODEL RESULTS

                                                    Two-Tailed
                    Estimate       S.E.  Est./S.E.    P-Value

 MALV_INT ON
    MALV_RIE          -0.081      0.025     -3.232      0.001
    MALV_FRE           0.070      0.023      3.072      0.002
    MALV_JUS           0.852      0.024     35.399      0.000

 MALV_DEN ON
    MALV_INT          -0.352      0.050     -7.084      0.000
    MALV_JUS          -0.240      0.056     -4.294      0.000
    MALV_RIE           0.088      0.037      2.369      0.018

 MALV_JUS WITH
    MALV_RIE          -0.177      0.045     -3.965      0.000

 Means
    MALV_JUS           1.929      0.038     50.643      0.000
    MALV_RIE           3.636      0.038     95.632      0.000

 Intercepts
    MALV_INT           0.671      0.137      4.881      0.000
    MALV_DEN           4.140      0.171     24.210      0.000

 Variances
    MALV_JUS           1.354      0.063     21.599      0.000
    MALV_RIE           1.348      0.062     21.599      0.000

 Residual Variances
    MALV_INT           0.718      0.033     21.599      0.000
    MALV_DEN           1.669      0.077     21.598      0.000


STANDARDIZED MODEL RESULTS


STDYX Standardization

                                                    Two-Tailed
                    Estimate       S.E.  Est./S.E.    P-Value

 MALV_INT ON
    MALV_RIE          -0.071      0.022     -3.227      0.001
    MALV_FRE           0.067      0.022      3.065      0.002
    MALV_JUS           0.751      0.014     52.641      0.000

 MALV_DEN ON
    MALV_INT          -0.313      0.043     -7.226      0.000
    MALV_JUS          -0.189      0.044     -4.326      0.000
    MALV_RIE           0.069      0.029      2.372      0.018

 MALV_JUS WITH
    MALV_RIE          -0.131      0.032     -4.068      0.000

 Means
    MALV_JUS           1.658      0.050     32.866      0.000
    MALV_RIE           3.131      0.080     39.368      0.000

 Intercepts
    MALV_INT           0.509      0.107      4.741      0.000
    MALV_DEN           2.796      0.121     23.124      0.000

 Variances
    MALV_JUS           1.000      0.000    999.000    999.000
    MALV_RIE           1.000      0.000    999.000    999.000

 Residual Variances
    MALV_INT           0.412      0.021     19.990      0.000
    MALV_DEN           0.761      0.024     31.298      0.000


R-SQUARE

    Observed                                        Two-Tailed
    Variable        Estimate       S.E.  Est./S.E.    P-Value

    MALV_INT           0.588      0.021     28.474      0.000
    MALV_DEN           0.239      0.024      9.837      0.000


QUALITY OF NUMERICAL RESULTS

     Condition Number for the Information Matrix              0.153E-02
       (ratio of smallest to largest eigenvalue)


DIAGRAM INFORMATION

  Use View Diagram under the Diagram menu in the Mplus Editor to view the diagram.
  If running Mplus from the Mplus Diagrammer, the diagram opens automatically.

  Diagram output
    e:\documentos (nuevo 2)\doctorado\tesis\art. sustainability\base de datos\malversación (alternat

     Beginning Time:  10:31:57
        Ending Time:  10:31:57
       Elapsed Time:  00:00:00


MUTHEN & MUTHEN
3463 Stoner Ave.
Los Angeles, CA  90066

Tel: (310) 391-9971
Fax: (310) 391-8971
Web: www.StatModel.com
Support: Support@StatModel.com

Copyright (c) 1998-2012 Muthen & Muthen
