# Supplementary material for: Students’ Perceptions of University Corruption in a Spanish Public University: A Path Analysis
Source: Front Psychol. 2022 Apr 19;13:842345. doi: 10.3389/fpsyg.2022.842345 (PMC9066151; doi:10.3389/fpsyg.2022.842345)
Supplement: Supplementary file 1 [file Data_Sheet_1.ZIP › Base de datos/soborno (alternativo).dgm]

VERSION 1.0.0
INPUT
TITLE:
 SOBORNO (modelo alternativo)

DATA:
 FILE IS basededatos.dat;
VARIABLE:
  NAMES ARE Sexo Edad Tipo_est Ans_est Grup_inv Trabajo
  fav_fre fav_jus fav_rie fav_int fav_den
  sob_fre sob_jus sob_rie sob_int sob_den
  frau_fre frau_jus frau_rie frau_int frau_den
  malv_fre malv_jus malv_rie malv_int malv_den;
  MISSING IS ALL (-999);
  USEVAR= sob_fre sob_jus sob_rie sob_int sob_den;
ANALYSIS:
    TYPE IS GENERAL;
OUTPUT:
 SAMPSTAT STDYX;
MODEL:
 sob_int ON sob_rie sob_fre sob_jus;
 sob_den ON sob_int sob_jus sob_rie;
 sob_jus WITH sob_rie;
INPUT_END
2
2
0
2
1
GENERAL
0
4
0
1
sob_int sob_den sob_jus sob_rie sob_fre
3
1 2 0 0 0
0
0
1 1 sob_rie sob_int   -0.091    0.027
1 1 sob_fre sob_int    0.002    0.029
1 1 sob_jus sob_int    0.749    0.023
1 1 sob_int sob_den   -0.237    0.042
1 1 sob_jus sob_den   -0.220    0.043
1 1 sob_rie sob_den    0.130    0.034
2 1 sob_jus sob_rie   -0.406    0.054
4 1 sob_int    0.851    0.039
4 1 sob_den    1.375    0.064
5 1 sob_jus    1.877    0.087
5 1 sob_rie    1.372    0.064
11 1 sob_rie sob_int   -0.076    0.022
11 1 sob_fre sob_int    0.002    0.022
11 1 sob_jus sob_int    0.731    0.016
11 1 sob_int sob_den   -0.248    0.043
11 1 sob_jus sob_den   -0.224    0.043
11 1 sob_rie sob_den    0.113    0.030
12 1 sob_jus sob_rie   -0.253    0.031
14 1 sob_int    0.432    0.021
14 1 sob_den    0.765    0.024
15 1 sob_jus    1.000    0.000
15 1 sob_rie    1.000    0.000
31 1 sob_rie sob_int   -0.091    0.027
31 1 sob_fre sob_int    0.002    0.029
31 1 sob_jus sob_int    0.749    0.023
31 1 sob_int sob_den   -0.237    0.042
31 1 sob_jus sob_den   -0.220    0.043
31 1 sob_rie sob_den    0.130    0.034
32 1 sob_jus sob_rie   -0.406    0.054
34 1 sob_int    0.851    0.039
34 1 sob_den    1.375    0.064
35 1 sob_jus    1.877    0.087
35 1 sob_rie    1.372    0.064
