# Supplementary material for: Students’ Perceptions of University Corruption in a Spanish Public University: A Path Analysis
Source: Front Psychol. 2022 Apr 19;13:842345. doi: 10.3389/fpsyg.2022.842345 (PMC9066151; doi:10.3389/fpsyg.2022.842345)
Supplement: Supplementary file 1 [file Data_Sheet_1.ZIP › Base de datos/soborno (alternativo).inp]

TITLE: SOBORNO (modelo alternativo)

DATA:
 FILE IS basededatos.dat;

VARIABLE:
  NAMES ARE Sexo Edad Tipo_est Ans_est Grup_inv Trabajo 
  fav_fre fav_jus fav_rie fav_int fav_den
  sob_fre sob_jus sob_rie sob_int sob_den 
  frau_fre frau_jus frau_rie frau_int frau_den
  malv_fre malv_jus malv_rie malv_int malv_den;

  MISSING IS ALL (-999);
  USEVAR= sob_fre sob_jus sob_rie sob_int sob_den;
  

ANALYSIS:
    TYPE IS GENERAL;


MODEL:

 sob_int ON sob_rie sob_fre sob_jus; !predicción de la intención
 sob_den ON sob_int sob_jus sob_rie; !predicción de la denuncia
 sob_jus WITH sob_rie; !covarianza

OUTPUT: SAMPSTAT STDYX;
