# Supplementary material for: Students’ Perceptions of University Corruption in a Spanish Public University: A Path Analysis
Source: Front Psychol. 2022 Apr 19;13:842345. doi: 10.3389/fpsyg.2022.842345 (PMC9066151; doi:10.3389/fpsyg.2022.842345)
Supplement: Supplementary file 1 [file Data_Sheet_1.ZIP › Base de datos/soborno (alternativo).out]

Mplus VERSION 7
MUTHEN & MUTHEN
03/10/2021  10:30 AM

INPUT INSTRUCTIONS

  TITLE: SOBORNO (modelo alternativo)

  DATA:
   FILE IS basededatos.dat;

  VARIABLE:
    NAMES ARE Sexo Edad Tipo_est Ans_est Grup_inv Trabajo
    fav_fre fav_jus fav_rie fav_int fav_den
    sob_fre sob_jus sob_rie sob_int sob_den
    frau_fre frau_jus frau_rie frau_int frau_den
    malv_fre malv_jus malv_rie malv_int malv_den;

    MISSING IS ALL (-999);
    USEVAR= sob_fre sob_jus sob_rie sob_int sob_den;


  ANALYSIS:
      TYPE IS GENERAL;


  MODEL:

   sob_int ON sob_rie sob_fre sob_jus; !predicci�n de la intenci�n
   sob_den ON sob_int sob_jus sob_rie; !predicci�n de la denuncia
   sob_jus WITH sob_rie; !covarianza

  OUTPUT: SAMPSTAT STDYX;


INPUT READING TERMINATED NORMALLY


SOBORNO (modelo alternativo)

SUMMARY OF ANALYSIS

Number of groups                                                 1
Number of observations                                         933

Number of dependent variables                                    2
Number of independent variables                                  3
Number of continuous latent variables                            0

Observed dependent variables

  Continuous
   SOB_INT     SOB_DEN

Observed independent variables
   SOB_FRE     SOB_JUS     SOB_RIE


Estimator                                                       ML
Information matrix                                        OBSERVED
Maximum number of iterations                                  1000
Convergence criterion                                    0.500D-04
Maximum number of steepest descent iterations                   20
Maximum number of iterations for H1                           2000
Convergence criterion for H1                             0.100D-03

Input data file(s)
  basededatos.dat

Input data format  FREE


SUMMARY OF DATA

     Number of missing data patterns             1


COVARIANCE COVERAGE OF DATA

Minimum covariance coverage value   0.100


     PROPORTION OF DATA PRESENT


           Covariance Coverage
              SOB_INT       SOB_DEN       SOB_JUS       SOB_RIE       SOB_FRE
              ________      ________      ________      ________      ________
 SOB_INT        1.000
 SOB_DEN        1.000         1.000
 SOB_JUS        1.000         1.000         1.000
 SOB_RIE        1.000         1.000         1.000         1.000
 SOB_FRE        1.000         1.000         1.000         1.000         1.000


SAMPLE STATISTICS


     ESTIMATED SAMPLE STATISTICS


           Means
              SOB_INT       SOB_DEN       SOB_JUS       SOB_RIE       SOB_FRE
              ________      ________      ________      ________      ________
      1         3.582         2.195         3.123         2.711         2.384


           Covariances
              SOB_INT       SOB_DEN       SOB_JUS       SOB_RIE       SOB_FRE
              ________      ________      ________      ________      ________
 SOB_INT        1.971
 SOB_DEN       -0.839         1.799
 SOB_JUS        1.443        -0.806         1.877
 SOB_RIE       -0.429         0.368        -0.406         1.372
 SOB_FRE        0.159         0.077         0.212         0.024         1.098


           Correlations
              SOB_INT       SOB_DEN       SOB_JUS       SOB_RIE       SOB_FRE
              ________      ________      ________      ________      ________
 SOB_INT        1.000
 SOB_DEN       -0.446         1.000
 SOB_JUS        0.750        -0.439         1.000
 SOB_RIE       -0.261         0.234        -0.253         1.000
 SOB_FRE        0.108         0.055         0.148         0.020         1.000


     MAXIMUM LOG-LIKELIHOOD VALUE FOR THE UNRESTRICTED (H1) MODEL IS   -7126.886


THE MODEL ESTIMATION TERMINATED NORMALLY


MODEL FIT INFORMATION

Number of Free Parameters                       15

Loglikelihood

          H0 Value                       -5779.303
          H1 Value                       -5759.312

Information Criteria

          Akaike (AIC)                   11588.607
          Bayesian (BIC)                 11661.183
          Sample-Size Adjusted BIC       11613.544
            (n* = (n + 2) / 24)

Chi-Square Test of Model Fit

          Value                             39.982
          Degrees of Freedom                     3
          P-Value                           0.0000

RMSEA (Root Mean Square Error Of Approximation)

          Estimate                           0.115
          90 Percent C.I.                    0.085  0.148
          Probability RMSEA <= .05           0.000

CFI/TLI

          CFI                                0.965
          TLI                                0.917

Chi-Square Test of Model Fit for the Baseline Model

          Value                           1049.888
          Degrees of Freedom                     7
          P-Value                           0.0000

SRMR (Standardized Root Mean Square Residual)

          Value                              0.043


MODEL RESULTS

                                                    Two-Tailed
                    Estimate       S.E.  Est./S.E.    P-Value

 SOB_INT  ON
    SOB_RIE           -0.091      0.027     -3.403      0.001
    SOB_FRE            0.002      0.029      0.084      0.933
    SOB_JUS            0.749      0.023     32.447      0.000

 SOB_DEN  ON
    SOB_INT           -0.237      0.042     -5.689      0.000
    SOB_JUS           -0.220      0.043     -5.163      0.000
    SOB_RIE            0.130      0.034      3.799      0.000

 SOB_JUS  WITH
    SOB_RIE           -0.406      0.054     -7.492      0.000

 Means
    SOB_JUS            3.123      0.045     69.641      0.000
    SOB_RIE            2.711      0.038     70.691      0.000

 Intercepts
    SOB_INT            1.483      0.129     11.477      0.000
    SOB_DEN            3.378      0.162     20.896      0.000

 Variances
    SOB_JUS            1.877      0.087     21.599      0.000
    SOB_RIE            1.372      0.064     21.599      0.000

 Residual Variances
    SOB_INT            0.851      0.039     21.599      0.000
    SOB_DEN            1.375      0.064     21.599      0.000


STANDARDIZED MODEL RESULTS


STDYX Standardization

                                                    Two-Tailed
                    Estimate       S.E.  Est./S.E.    P-Value

 SOB_INT  ON
    SOB_RIE           -0.076      0.022     -3.399      0.001
    SOB_FRE            0.002      0.022      0.084      0.933
    SOB_JUS            0.731      0.016     45.856      0.000

 SOB_DEN  ON
    SOB_INT           -0.248      0.043     -5.761      0.000
    SOB_JUS           -0.224      0.043     -5.217      0.000
    SOB_RIE            0.113      0.030      3.817      0.000

 SOB_JUS  WITH
    SOB_RIE           -0.253      0.031     -8.256      0.000

 Means
    SOB_JUS            2.280      0.062     36.709      0.000
    SOB_RIE            2.314      0.063     36.860      0.000

 Intercepts
    SOB_INT            1.057      0.102     10.384      0.000
    SOB_DEN            2.519      0.120     21.070      0.000

 Variances
    SOB_JUS            1.000      0.000    999.000    999.000
    SOB_RIE            1.000      0.000    999.000    999.000

 Residual Variances
    SOB_INT            0.432      0.021     20.179      0.000
    SOB_DEN            0.765      0.024     31.474      0.000


R-SQUARE

    Observed                                        Two-Tailed
    Variable        Estimate       S.E.  Est./S.E.    P-Value

    SOB_INT            0.568      0.021     26.528      0.000
    SOB_DEN            0.235      0.024      9.691      0.000


QUALITY OF NUMERICAL RESULTS

     Condition Number for the Information Matrix              0.209E-02
       (ratio of smallest to largest eigenvalue)


DIAGRAM INFORMATION

  Use View Diagram under the Diagram menu in the Mplus Editor to view the diagram.
  If running Mplus from the Mplus Diagrammer, the diagram opens automatically.

  Diagram output
    e:\documentos (nuevo 2)\doctorado\tesis\art. sustainability\base de datos\soborno (alternativo).

     Beginning Time:  10:30:35
        Ending Time:  10:30:36
       Elapsed Time:  00:00:01


MUTHEN & MUTHEN
3463 Stoner Ave.
Los Angeles, CA  90066

Tel: (310) 391-9971
Fax: (310) 391-8971
Web: www.StatModel.com
Support: Support@StatModel.com

Copyright (c) 1998-2012 Muthen & Muthen
